# Supplementary material for: 1-[(3-Methyl­piperidin-1-yl)(phen­yl)meth­yl]-2-naphthol
Source: Acta Crystallogr Sect E Struct Rep Online. 2009 May 14;65(Pt 6):o1277. doi: 10.1107/S1600536809017176 (PMC2969577; doi:10.1107/S1600536809017176)
Supplement: Supplementary file 1 [file e-65-o1277-sup1.cif]

##############################################################################
###                                                                        ###
###        Electronic paper (Acta Crystallographica Section E)             ###
###                                                                        ###
##############################################################################
#                                                                            #
# This CIF contains the data in a paper accepted for publication in Acta     #
# Crystallographica Section E. It conforms to the requirements of Notes      #
# for Authors for Section E, and has been peer reviewed under the auspices   #
# of the IUCr Commission on Journals.                                        #
#                                                                            #
# Full details of the Crystallographic Information File format               #
# are given in the paper "The Crystallographic Information File (CIF):       #
# a New Standard Archive File for Crystallography" by S. R. Hall, F. H.      #
# Allen and I. D. Brown [Acta Cryst. (1991), A47, 655-685].                  #
#                                                                            #
# The current version of the core CIF dictionary is obtainable from          #
# ftp://ftp.iucr.org/pub/cif_core.dic. The current version number is 2.4.    #
#                                                                            #
# Software is freely available for graphical display of the structure(s) in  #
# this CIF.  For information consult the CIF home page http://www.iucr.org/  #
# cif/home.html                                                              #
#                                                                            #
# This file may be used for bona fide research purposes within the           #
# scientific community so long as proper attribution is given to the journal # 
# article from which it was obtained.                                        #
#                                                                            #
##############################################################################
                                             
data_I
_audit_creation_method     SHELXL97
_chemical_name_systematic
;
1-[(3-methylpiperidin-1-yl)(phenyl)methyl]-2-naphthol
;
_chemical_name_common     ?
_chemical_formula_moiety     'C23 H25 N O'
_chemical_formula_sum     'C23 H25 N O'
_chemical_formula_iupac     'C23 H25 N O'
_chemical_formula_weight     331.44
_chemical_melting_point     ?
_symmetry_cell_setting     monoclinic
_symmetry_space_group_name_H-M     'P 21/n'
_symmetry_space_group_name_Hall     '-P 2yn'
loop_
    _symmetry_equiv_pos_as_xyz
    'x, y, z'
    '-x+1/2, y+1/2, -z+1/2'
    '-x, -y, -z'
    'x-1/2, -y-1/2, z-1/2'
_cell_length_a     9.2138(13)
_cell_length_b     10.9056(13)
_cell_length_c     18.635(3)
_cell_angle_alpha     90.00
_cell_angle_beta     97.007(10)
_cell_angle_gamma     90.00
_cell_volume     1858.5(5)
_cell_formula_units_Z     4
_cell_measurement_reflns_used     2989
_cell_measurement_theta_min     2.6021
_cell_measurement_theta_max     27.8684
_cell_measurement_temperature     291.5
_exptl_crystal_description     prism
_exptl_crystal_colour     'pale yellow'
_exptl_crystal_size_max     0.30
_exptl_crystal_size_mid     0.25
_exptl_crystal_size_min     0.20
_exptl_crystal_density_diffrn     1.185
_exptl_crystal_density_meas     ?
_exptl_crystal_density_method     'not measured'
_exptl_crystal_F_000     712
_exptl_absorpt_coefficient_mu     0.071
_exptl_absorpt_correction_type     multi-scan
_exptl_absorpt_process_details     '(CrystalClear; Rigaku, 2005)'
_exptl_absorpt_correction_T_min     0.9654
_exptl_absorpt_correction_T_max     0.9785
_exptl_special_details
;
;
_diffrn_ambient_temperature     291.5
_diffrn_radiation_type     MoK\a
_diffrn_radiation_wavelength     0.71073
_diffrn_radiation_source     'fine-focus sealed tube'
_diffrn_radiation_monochromator     graphite
_diffrn_measurement_device_type     'Rigaku SCXmini'
_diffrn_measurement_method     \w
_diffrn_detector_area_resol_mean     13.6612
_diffrn_reflns_number     19217
_diffrn_reflns_av_R_equivalents     0.0669
_diffrn_reflns_av_sigmaI/netI     0.0555
_diffrn_reflns_theta_min     2.89
_diffrn_reflns_theta_max     27.89
_diffrn_reflns_theta_full     27.89
_diffrn_measured_fraction_theta_max     0.996
_diffrn_measured_fraction_theta_full     0.996
_diffrn_reflns_limit_h_min     -12
_diffrn_reflns_limit_h_max     12
_diffrn_reflns_limit_k_min     -14
_diffrn_reflns_limit_k_max     14
_diffrn_reflns_limit_l_min     -24
_diffrn_reflns_limit_l_max     24
_diffrn_standards_number     0
_diffrn_standards_interval_count     .
_diffrn_standards_interval_time     .
_diffrn_standards_decay_%     ?
_refine_special_details
;
Refinement of <i>F</i>^2^ against ALL reflections. The weighted <i>R</i>-factor
<i>wR</i> and goodness of fit <i>S</i> are based on <i>F</i>^2^, conventional
<i>R</i>-factors <i>R</i> are based on <i>F</i>, with <i>F</i> set to zero for
negative <i>F</i>^2^. The threshold expression of <i>F</i>^2^ >
\s(<i>F</i>^2^) is used only for calculating <i>R</i>-factors(gt) <i>etc</i>.
and is not relevant to the choice of reflections for refinement.
<i>R</i>-factors based on <i>F</i>^2^ are statistically about twice as large
as those based on <i>F</i>, and <i>R</i>- factors based on ALL data will be
even larger.
;
_reflns_number_total     4422
_reflns_number_gt     2302
_reflns_threshold_expression     I>2\s(I)
_refine_ls_structure_factor_coef     Fsqd
_refine_ls_matrix_type     full
_refine_ls_R_factor_all     0.1328
_refine_ls_R_factor_gt     0.0614
_refine_ls_wR_factor_gt     0.1282
_refine_ls_wR_factor_ref     0.1546
_refine_ls_goodness_of_fit_ref     0.985
_refine_ls_restrained_S_all     0.985
_refine_ls_number_reflns     4422
_refine_ls_number_parameters     228
_refine_ls_number_restraints     0
_refine_ls_hydrogen_treatment     constr
_refine_ls_weighting_scheme     calc
_refine_ls_weighting_details
               'calc w = 1/[\s^2^(Fo^2^)+(0.0693P)^2^] where P=(Fo^2^+2Fc^2^)/3'
_atom_sites_solution_hydrogens     geom
_atom_sites_solution_primary     direct
_atom_sites_solution_secondary     difmap
_refine_ls_shift/su_max     0.000
_refine_ls_shift/su_mean     0.000
_refine_diff_density_max     0.153
_refine_diff_density_min     -0.163
_refine_ls_extinction_method     none
_refine_ls_extinction_coef     ?
loop_
    _atom_type_symbol
    _atom_type_description
    _atom_type_scat_dispersion_real
    _atom_type_scat_dispersion_imag
    _atom_type_scat_source
    'C' 'C' 0.0033 0.0016
                         'International Tables Vol C Tables 4.2.6.8 and 6.1.1.4'
    'H' 'H' 0.0000 0.0000
                         'International Tables Vol C Tables 4.2.6.8 and 6.1.1.4'
    'N' 'N' 0.0061 0.0033
                         'International Tables Vol C Tables 4.2.6.8 and 6.1.1.4'
    'O' 'O' 0.0106 0.0060
                         'International Tables Vol C Tables 4.2.6.8 and 6.1.1.4'
_computing_data_collection     'CrystalClear (Rigaku, 2005)'
_computing_cell_refinement     'CrystalClear (Rigaku, 2005)'
_computing_data_reduction     'CrystalClear (Rigaku, 2005)'
_computing_structure_solution     'SHELXS97 (Sheldrick, 2008)'
_computing_structure_refinement     'SHELXL97 (Sheldrick, 2008)'
_computing_molecular_graphics     'SHELXTL/PC (Sheldrick, 2008)'
_computing_publication_material     'SHELXTL/PC (Sheldrick, 2008)'
loop_
    _atom_site_type_symbol
    _atom_site_label
    _atom_site_fract_x
    _atom_site_fract_y
    _atom_site_fract_z
    _atom_site_U_iso_or_equiv
    _atom_site_adp_type
    _atom_site_calc_flag
    _atom_site_refinement_flags
    _atom_site_occupancy
    _atom_site_disorder_assembly
    _atom_site_disorder_group
    C C1 0.67985(19) 0.98342(18) 0.20764(10) 0.0429(5) Uani d . 1 . .
    H H1 0.6443 1.0644 0.2203 0.051 Uiso calc R 1 . .
    C C2 0.78426(19) 0.93769(17) 0.27180(10) 0.0424(5) Uani d . 1 . .
    C C3 0.9016(2) 0.86366(18) 0.26209(11) 0.0473(5) Uani d . 1 . .
    C C4 0.9972(2) 0.8201(2) 0.32150(13) 0.0588(6) Uani d . 1 . .
    H H4 1.0778 0.7728 0.3138 0.071 Uiso calc R 1 . .
    C C5 0.9718(2) 0.8470(2) 0.38980(13) 0.0640(6) Uani d . 1 . .
    H H5 1.0349 0.8168 0.4285 0.077 Uiso calc R 1 . .
    C C6 0.8527(2) 0.9195(2) 0.40364(11) 0.0560(6) Uani d . 1 . .
    C C7 0.7590(2) 0.96718(17) 0.34408(10) 0.0466(5) Uani d . 1 . .
    C C8 0.6424(2) 1.04328(19) 0.36039(12) 0.0580(6) Uani d . 1 . .
    H H8 0.5790 1.0764 0.3227 0.070 Uiso calc R 1 . .
    C C9 0.6211(3) 1.0690(2) 0.42986(13) 0.0739(7) Uani d . 1 . .
    H H9 0.5445 1.1201 0.4388 0.089 Uiso calc R 1 . .
    C C10 0.7124(3) 1.0197(3) 0.48762(14) 0.0845(9) Uani d . 1 . .
    H H10 0.6959 1.0367 0.5349 0.101 Uiso calc R 1 . .
    C C11 0.8255(3) 0.9467(2) 0.47479(12) 0.0724(7) Uani d . 1 . .
    H H11 0.8863 0.9139 0.5136 0.087 Uiso calc R 1 . .
    C C12 0.5482(2) 0.89924(19) 0.19333(10) 0.0466(5) Uani d . 1 . .
    C C13 0.4093(2) 0.9444(2) 0.19799(11) 0.0601(6) Uani d . 1 . .
    H H13 0.3973 1.0267 0.2090 0.072 Uiso calc R 1 . .
    C C14 0.2885(2) 0.8692(3) 0.18655(13) 0.0719(7) Uani d . 1 . .
    H H14 0.1959 0.9008 0.1901 0.086 Uiso calc R 1 . .
    C C15 0.3047(3) 0.7479(3) 0.16990(13) 0.0713(7) Uani d . 1 . .
    H H15 0.2231 0.6972 0.1620 0.086 Uiso calc R 1 . .
    C C16 0.4413(2) 0.7016(2) 0.16489(11) 0.0655(6) Uani d . 1 . .
    H H16 0.4524 0.6193 0.1536 0.079 Uiso calc R 1 . .
    C C17 0.5626(2) 0.7767(2) 0.17657(11) 0.0541(5) Uani d . 1 . .
    H H17 0.6550 0.7444 0.1731 0.065 Uiso calc R 1 . .
    C C18 0.6619(2) 1.0167(2) 0.07506(10) 0.0580(6) Uani d . 1 . .
    H H18A 0.6042 1.0904 0.0784 0.070 Uiso calc R 1 . .
    H H18B 0.5954 0.9477 0.0671 0.070 Uiso calc R 1 . .
    C C19 0.7514(2) 1.0277(2) 0.01231(11) 0.0680(7) Uani d . 1 . .
    H H19A 0.8024 0.9511 0.0068 0.082 Uiso calc R 1 . .
    H H19B 0.6864 1.0421 -0.0318 0.082 Uiso calc R 1 . .
    C C20 0.8616(2) 1.1307(2) 0.02313(11) 0.0634(6) Uani d . 1 . .
    H H20A 0.8106 1.2087 0.0216 0.076 Uiso calc R 1 . .
    H H20B 0.9225 1.1298 -0.0158 0.076 Uiso calc R 1 . .
    C C21 0.9571(2) 1.11783(19) 0.09503(11) 0.0531(5) Uani d . 1 . .
    H H21 1.0152 1.0428 0.0935 0.064 Uiso calc R 1 . .
    C C22 0.8604(2) 1.10436(19) 0.15507(11) 0.0509(5) Uani d . 1 . .
    H H22A 0.9217 1.0940 0.2008 0.061 Uiso calc R 1 . .
    H H22B 0.8038 1.1788 0.1580 0.061 Uiso calc R 1 . .
    C C23 1.0612(3) 1.2248(2) 0.11110(14) 0.0819(8) Uani d . 1 . .
    H H23A 1.0064 1.2996 0.1113 0.123 Uiso calc R 1 . .
    H H23B 1.1262 1.2293 0.0746 0.123 Uiso calc R 1 . .
    H H23C 1.1171 1.2132 0.1576 0.123 Uiso calc R 1 . .
    N N1 0.75966(16) 0.99877(14) 0.14314(8) 0.0455(4) Uani d . 1 . .
    O O1 0.93357(14) 0.82835(13) 0.19587(8) 0.0575(4) Uani d . 1 . .
    H H1A 0.8851 0.8690 0.1646 0.086 Uiso calc R 1 . .
loop_
    _atom_site_aniso_label
    _atom_site_aniso_U_11
    _atom_site_aniso_U_22
    _atom_site_aniso_U_33
    _atom_site_aniso_U_12
    _atom_site_aniso_U_13
    _atom_site_aniso_U_23
    C1 0.0391(10) 0.0487(11) 0.0419(11) 0.0029(9) 0.0094(8) -0.0008(9)
    C2 0.0363(10) 0.0451(10) 0.0454(11) -0.0067(9) 0.0030(8) -0.0013(9)
    C3 0.0389(11) 0.0505(12) 0.0522(13) -0.0056(9) 0.0047(9) -0.0016(10)
    C4 0.0405(11) 0.0570(13) 0.0758(17) -0.0008(10) -0.0054(11) 0.0039(12)
    C5 0.0608(15) 0.0662(15) 0.0594(16) -0.0155(13) -0.0149(11) 0.0122(12)
    C6 0.0570(13) 0.0584(14) 0.0507(13) -0.0203(12) -0.0008(10) 0.0018(11)
    C7 0.0485(12) 0.0482(11) 0.0435(12) -0.0139(10) 0.0070(9) -0.0010(9)
    C8 0.0602(14) 0.0652(14) 0.0513(13) -0.0089(12) 0.0177(10) -0.0074(11)
    C9 0.0778(17) 0.0849(18) 0.0635(17) -0.0153(15) 0.0265(14) -0.0185(14)
    C10 0.100(2) 0.105(2) 0.0508(16) -0.0353(18) 0.0194(15) -0.0203(15)
    C11 0.0845(18) 0.0852(18) 0.0454(14) -0.0310(16) -0.0009(12) 0.0018(13)
    C12 0.0365(10) 0.0610(13) 0.0423(11) 0.0007(10) 0.0045(8) 0.0067(10)
    C13 0.0417(12) 0.0763(15) 0.0633(14) 0.0043(12) 0.0100(10) 0.0097(12)
    C14 0.0362(12) 0.109(2) 0.0708(16) -0.0001(14) 0.0087(11) 0.0197(15)
    C15 0.0502(14) 0.095(2) 0.0660(15) -0.0220(14) -0.0047(11) 0.0137(14)
    C16 0.0624(15) 0.0728(16) 0.0578(14) -0.0103(13) -0.0066(11) -0.0003(12)
    C17 0.0418(11) 0.0633(13) 0.0557(13) -0.0011(11) 0.0001(9) -0.0021(11)
    C18 0.0482(12) 0.0814(16) 0.0437(12) 0.0037(11) 0.0036(10) 0.0040(11)
    C19 0.0598(14) 0.1003(19) 0.0444(13) -0.0009(14) 0.0082(10) 0.0022(12)
    C20 0.0637(14) 0.0794(16) 0.0503(13) 0.0048(13) 0.0201(11) 0.0082(12)
    C21 0.0520(12) 0.0551(12) 0.0551(13) -0.0024(10) 0.0184(10) -0.0001(10)
    C22 0.0498(12) 0.0539(12) 0.0500(12) -0.0030(10) 0.0105(9) -0.0017(10)
    C23 0.0856(18) 0.0819(17) 0.0834(18) -0.0242(15) 0.0308(14) -0.0037(14)
    N1 0.0394(9) 0.0572(10) 0.0403(9) -0.0036(8) 0.0065(7) -0.0003(8)
    O1 0.0443(8) 0.0662(10) 0.0620(10) 0.0069(7) 0.0062(7) -0.0071(8)
_geom_special_details
;
All e.s.d.'s (except the e.s.d. in the dihedral angle between two l.s. planes)
are estimated using the full covariance matrix. The cell e.s.d.'s are taken
into account individually in the estimation of e.s.d.'s in distances, angles
and torsion angles; correlations between e.s.d.'s in cell parameters are only
used when they are defined by crystal symmetry. An approximate (isotropic)
treatment of cell e.s.d.'s is used for estimating e.s.d.'s involving l.s.
planes.
;
loop_
    _geom_bond_atom_site_label_1
    _geom_bond_atom_site_label_2
    _geom_bond_site_symmetry_2
    _geom_bond_distance
    _geom_bond_publ_flag
    C1 N1 . 1.493(2) ?
    C1 C12 . 1.518(3) ?
    C1 C2 . 1.524(3) ?
    C1 H1 . 0.9800 ?
    C2 C3 . 1.379(3) ?
    C2 C7 . 1.431(3) ?
    C3 O1 . 1.359(2) ?
    C3 C4 . 1.411(3) ?
    C4 C5 . 1.354(3) ?
    C4 H4 . 0.9300 ?
    C5 C6 . 1.402(3) ?
    C5 H5 . 0.9300 ?
    C6 C11 . 1.410(3) ?
    C6 C7 . 1.419(3) ?
    C7 C8 . 1.419(3) ?
    C8 C9 . 1.362(3) ?
    C8 H8 . 0.9300 ?
    C9 C10 . 1.391(4) ?
    C9 H9 . 0.9300 ?
    C10 C11 . 1.356(4) ?
    C10 H10 . 0.9300 ?
    C11 H11 . 0.9300 ?
    C12 C17 . 1.383(3) ?
    C12 C13 . 1.384(3) ?
    C13 C14 . 1.378(3) ?
    C13 H13 . 0.9300 ?
    C14 C15 . 1.371(3) ?
    C14 H14 . 0.9300 ?
    C15 C16 . 1.370(3) ?
    C15 H15 . 0.9300 ?
    C16 C17 . 1.381(3) ?
    C16 H16 . 0.9300 ?
    C17 H17 . 0.9300 ?
    C18 N1 . 1.477(2) ?
    C18 C19 . 1.516(3) ?
    C18 H18A . 0.9700 ?
    C18 H18B . 0.9700 ?
    C19 C20 . 1.510(3) ?
    C19 H19A . 0.9700 ?
    C19 H19B . 0.9700 ?
    C20 C21 . 1.517(3) ?
    C20 H20A . 0.9700 ?
    C20 H20B . 0.9700 ?
    C21 C23 . 1.517(3) ?
    C21 C22 . 1.520(3) ?
    C21 H21 . 0.9800 ?
    C22 N1 . 1.479(2) ?
    C22 H22A . 0.9700 ?
    C22 H22B . 0.9700 ?
    C23 H23A . 0.9600 ?
    C23 H23B . 0.9600 ?
    C23 H23C . 0.9600 ?
    O1 H1A . 0.8200 ?
loop_
    _geom_angle_atom_site_label_1
    _geom_angle_atom_site_label_2
    _geom_angle_atom_site_label_3
    _geom_angle_site_symmetry_1
    _geom_angle_site_symmetry_3
    _geom_angle
    _geom_angle_publ_flag
    N1 C1 C12 . . 112.81(15) ?
    N1 C1 C2 . . 110.03(15) ?
    C12 C1 C2 . . 110.74(15) ?
    N1 C1 H1 . . 107.7 ?
    C12 C1 H1 . . 107.7 ?
    C2 C1 H1 . . 107.7 ?
    C3 C2 C7 . . 118.38(18) ?
    C3 C2 C1 . . 121.25(17) ?
    C7 C2 C1 . . 120.33(17) ?
    O1 C3 C2 . . 123.06(18) ?
    O1 C3 C4 . . 115.67(18) ?
    C2 C3 C4 . . 121.3(2) ?
    C5 C4 C3 . . 120.1(2) ?
    C5 C4 H4 . . 120.0 ?
    C3 C4 H4 . . 120.0 ?
    C4 C5 C6 . . 121.6(2) ?
    C4 C5 H5 . . 119.2 ?
    C6 C5 H5 . . 119.2 ?
    C5 C6 C11 . . 121.6(2) ?
    C5 C6 C7 . . 118.5(2) ?
    C11 C6 C7 . . 119.9(2) ?
    C6 C7 C8 . . 116.79(19) ?
    C6 C7 C2 . . 120.03(19) ?
    C8 C7 C2 . . 123.18(19) ?
    C9 C8 C7 . . 121.6(2) ?
    C9 C8 H8 . . 119.2 ?
    C7 C8 H8 . . 119.2 ?
    C8 C9 C10 . . 120.8(3) ?
    C8 C9 H9 . . 119.6 ?
    C10 C9 H9 . . 119.6 ?
    C11 C10 C9 . . 119.7(2) ?
    C11 C10 H10 . . 120.1 ?
    C9 C10 H10 . . 120.1 ?
    C10 C11 C6 . . 121.2(2) ?
    C10 C11 H11 . . 119.4 ?
    C6 C11 H11 . . 119.4 ?
    C17 C12 C13 . . 118.2(2) ?
    C17 C12 C1 . . 121.84(17) ?
    C13 C12 C1 . . 119.93(19) ?
    C14 C13 C12 . . 121.0(2) ?
    C14 C13 H13 . . 119.5 ?
    C12 C13 H13 . . 119.5 ?
    C15 C14 C13 . . 120.1(2) ?
    C15 C14 H14 . . 120.0 ?
    C13 C14 H14 . . 120.0 ?
    C16 C15 C14 . . 119.8(2) ?
    C16 C15 H15 . . 120.1 ?
    C14 C15 H15 . . 120.1 ?
    C15 C16 C17 . . 120.2(2) ?
    C15 C16 H16 . . 119.9 ?
    C17 C16 H16 . . 119.9 ?
    C16 C17 C12 . . 120.7(2) ?
    C16 C17 H17 . . 119.6 ?
    C12 C17 H17 . . 119.6 ?
    N1 C18 C19 . . 109.91(16) ?
    N1 C18 H18A . . 109.7 ?
    C19 C18 H18A . . 109.7 ?
    N1 C18 H18B . . 109.7 ?
    C19 C18 H18B . . 109.7 ?
    H18A C18 H18B . . 108.2 ?
    C20 C19 C18 . . 112.10(19) ?
    C20 C19 H19A . . 109.2 ?
    C18 C19 H19A . . 109.2 ?
    C20 C19 H19B . . 109.2 ?
    C18 C19 H19B . . 109.2 ?
    H19A C19 H19B . . 107.9 ?
    C19 C20 C21 . . 110.91(17) ?
    C19 C20 H20A . . 109.5 ?
    C21 C20 H20A . . 109.5 ?
    C19 C20 H20B . . 109.5 ?
    C21 C20 H20B . . 109.5 ?
    H20A C20 H20B . . 108.0 ?
    C20 C21 C23 . . 112.82(18) ?
    C20 C21 C22 . . 109.29(17) ?
    C23 C21 C22 . . 110.02(17) ?
    C20 C21 H21 . . 108.2 ?
    C23 C21 H21 . . 108.2 ?
    C22 C21 H21 . . 108.2 ?
    N1 C22 C21 . . 112.21(16) ?
    N1 C22 H22A . . 109.2 ?
    C21 C22 H22A . . 109.2 ?
    N1 C22 H22B . . 109.2 ?
    C21 C22 H22B . . 109.2 ?
    H22A C22 H22B . . 107.9 ?
    C21 C23 H23A . . 109.5 ?
    C21 C23 H23B . . 109.5 ?
    H23A C23 H23B . . 109.5 ?
    C21 C23 H23C . . 109.5 ?
    H23A C23 H23C . . 109.5 ?
    H23B C23 H23C . . 109.5 ?
    C18 N1 C22 . . 109.40(15) ?
    C18 N1 C1 . . 113.43(14) ?
    C22 N1 C1 . . 109.15(14) ?
    C3 O1 H1A . . 109.5 ?
loop_
    _geom_torsion_atom_site_label_1
    _geom_torsion_atom_site_label_2
    _geom_torsion_atom_site_label_3
    _geom_torsion_atom_site_label_4
    _geom_torsion_site_symmetry_1
    _geom_torsion_site_symmetry_2
    _geom_torsion_site_symmetry_3
    _geom_torsion_site_symmetry_4
    _geom_torsion
    _geom_torsion_publ_flag
    N1 C1 C2 C3 . . . . -31.0(2) ?
    C12 C1 C2 C3 . . . . 94.4(2) ?
    N1 C1 C2 C7 . . . . 151.44(16) ?
    C12 C1 C2 C7 . . . . -83.2(2) ?
    C7 C2 C3 O1 . . . . 178.73(17) ?
    C1 C2 C3 O1 . . . . 1.1(3) ?
    C7 C2 C3 C4 . . . . -1.6(3) ?
    C1 C2 C3 C4 . . . . -179.21(17) ?
    O1 C3 C4 C5 . . . . -177.90(18) ?
    C2 C3 C4 C5 . . . . 2.4(3) ?
    C3 C4 C5 C6 . . . . -0.9(3) ?
    C4 C5 C6 C11 . . . . 179.4(2) ?
    C4 C5 C6 C7 . . . . -1.3(3) ?
    C5 C6 C7 C8 . . . . -178.04(18) ?
    C11 C6 C7 C8 . . . . 1.2(3) ?
    C5 C6 C7 C2 . . . . 2.0(3) ?
    C11 C6 C7 C2 . . . . -178.67(17) ?
    C3 C2 C7 C6 . . . . -0.6(3) ?
    C1 C2 C7 C6 . . . . 177.01(17) ?
    C3 C2 C7 C8 . . . . 179.47(17) ?
    C1 C2 C7 C8 . . . . -2.9(3) ?
    C6 C7 C8 C9 . . . . -0.2(3) ?
    C2 C7 C8 C9 . . . . 179.68(19) ?
    C7 C8 C9 C10 . . . . -0.9(3) ?
    C8 C9 C10 C11 . . . . 1.1(4) ?
    C9 C10 C11 C6 . . . . 0.0(4) ?
    C5 C6 C11 C10 . . . . 178.1(2) ?
    C7 C6 C11 C10 . . . . -1.1(3) ?
    N1 C1 C12 C17 . . . . 63.6(2) ?
    C2 C1 C12 C17 . . . . -60.2(2) ?
    N1 C1 C12 C13 . . . . -117.4(2) ?
    C2 C1 C12 C13 . . . . 118.81(19) ?
    C17 C12 C13 C14 . . . . 0.3(3) ?
    C1 C12 C13 C14 . . . . -178.80(18) ?
    C12 C13 C14 C15 . . . . -0.3(3) ?
    C13 C14 C15 C16 . . . . 0.2(4) ?
    C14 C15 C16 C17 . . . . 0.0(3) ?
    C15 C16 C17 C12 . . . . -0.1(3) ?
    C13 C12 C17 C16 . . . . 0.0(3) ?
    C1 C12 C17 C16 . . . . 179.00(18) ?
    N1 C18 C19 C20 . . . . -57.0(3) ?
    C18 C19 C20 C21 . . . . 53.8(3) ?
    C19 C20 C21 C23 . . . . -175.32(19) ?
    C19 C20 C21 C22 . . . . -52.6(2) ?
    C20 C21 C22 N1 . . . . 57.4(2) ?
    C23 C21 C22 N1 . . . . -178.25(18) ?
    C19 C18 N1 C22 . . . . 59.5(2) ?
    C19 C18 N1 C1 . . . . -178.37(18) ?
    C21 C22 N1 C18 . . . . -61.3(2) ?
    C21 C22 N1 C1 . . . . 174.09(16) ?
    C12 C1 N1 C18 . . . . 43.3(2) ?
    C2 C1 N1 C18 . . . . 167.50(16) ?
    C12 C1 N1 C22 . . . . 165.56(15) ?
    C2 C1 N1 C22 . . . . -70.23(19) ?
loop_
    _geom_hbond_atom_site_label_D
    _geom_hbond_atom_site_label_H
    _geom_hbond_atom_site_label_A
    _geom_hbond_site_symmetry_A
    _geom_hbond_distance_DH
    _geom_hbond_distance_HA
    _geom_hbond_distance_DA
    _geom_hbond_angle_DHA
    O1 H1A N1 . 0.82 1.84 2.570(2) 147.5
data_global
_journal_date_recd_electronic     2009-04-25
_journal_date_accepted     2009-05-07
_journal_name_full     'Acta Crystallographica, Section E'
_journal_year     2009
_journal_volume     65
_journal_issue      6
_journal_page_first     o1277
_journal_page_last     o1277
_journal_paper_category     QO
_journal_coeditor_code     RZ2319
_publ_contact_author_name     'Hong Zhao'
_publ_contact_author_address
;
Ordered Matter Science Research Center
College of Chemistry and Chemical Engineering
Southeast University
Nanjing 210096
People's Republic of China
;
_publ_contact_author_email     zhaohong@seu.edu.cn
_publ_contact_author_fax     ?
_publ_contact_author_phone     ?
_publ_section_title
;
1-[(3-Methylpiperidin-1-yl)(phenyl)methyl]-2-naphthol
;
loop_
    _publ_author_name
    _publ_author_address
    'Wang, Wen Xiang'
;
Ordered Matter Science Research Center
College of Chemistry and Chemical Engineering
Southeast University
Nanjing 210096
People's Republic of China
;
    'Zhao, Hong'
;
Ordered Matter Science Research Center
College of Chemistry and Chemical Engineering
Southeast University
Nanjing 210096
People's Republic of China
;
