# Supplementary material for: 1-[(3-Methyl­piperidin-1-yl)(phen­yl)meth­yl]-2-naphthol
Source: Acta Crystallogr Sect E Struct Rep Online. 2009 May 14;65(Pt 6):o1277. doi: 10.1107/S1600536809017176 (PMC2969577; doi:10.1107/S1600536809017176)
Supplement: Supplementary file 2 [file e-65-o1277-Isup2.hkl]

# 
# h,k,l, Fc-squared, Fo-squared, sigma(Fo-squared) and status flag 
# 
data_I
_shelx_title ' zh in P2(1)/n' 
_shelx_refln_list_code          4 
_shelx_F_calc_maximum      137.30 
_exptl_crystal_F_000       712.00 
_reflns_d_resolution_high  0.7597 
 
loop_ 
 _symmetry_equiv_pos_as_xyz 
 'x, y, z' 
 '-x+1/2, y+1/2, -z+1/2' 
 '-x, -y, -z' 
 'x-1/2, -y-1/2, z-1/2' 
 
_cell_length_a     9.2138 
_cell_length_b    10.9056 
_cell_length_c    18.6347 
_cell_angle_alpha  90.000 
_cell_angle_beta   97.007 
_cell_angle_gamma  90.000 
 
_shelx_F_squared_multiplier     1.000 
 
loop_ 
 _refln_index_h 
 _refln_index_k 
 _refln_index_l 
 _refln_F_squared_calc 
 _refln_F_squared_meas 
 _refln_F_squared_sigma 
 _refln_observed_status 
   2   0   0      601.78      612.75      6.55 o 
   4   0   0        2.21        8.79      3.56 o 
   6   0   0      239.42      242.17      9.82 o 
   8   0   0       46.07       46.84      6.80 o 
  10   0   0       72.27       77.81     14.73 o 
  12   0   0        0.29       13.05     10.84 o 
   2   1   0     4249.15     4070.90     14.36 o 
   3   1   0      732.44      695.19      6.63 o 
   4   1   0       26.97       13.85      2.30 o 
   5   1   0       40.17       44.21      3.57 o 
   6   1   0      189.00      182.12      7.03 o 
   7   1   0        0.00        2.32      3.89 o 
   8   1   0      136.48      131.54      7.94 o 
   9   1   0       37.48       26.02      5.68 o 
  10   1   0        0.04       10.85      7.43 o 
  11   1   0       29.66       25.31      9.95 o 
  12   1   0        4.97        3.48      7.32 o 
   0   2   0    11051.90    10326.59     22.67 o 
   1   2   0      114.22       79.84      3.38 o 
   2   2   0    18850.95    18626.55     47.70 o 
   3   2   0      534.61      462.39      8.21 o 
   4   2   0        9.21        6.38      3.95 o 
   5   2   0      987.60     1078.34     18.42 o 
   6   2   0        2.28       -0.16      2.20 o 
   7   2   0       77.77       65.08      6.81 o 
   8   2   0      248.66      251.01     10.21 o 
   9   2   0       16.38       18.68      6.02 o 
  10   2   0       36.90       29.55      7.52 o 
  11   2   0        7.36        8.95      7.17 o 
   1   3   0    15375.16    15149.29     38.44 o 
   2   3   0     1483.21     1434.12      9.72 o 
   3   3   0       63.10       56.95      4.41 o 
   4   3   0      594.90      690.56     12.74 o 
   5   3   0      185.73      179.42      7.43 o 
   6   3   0       70.78       68.53      6.12 o 
   7   3   0      110.37      102.48      7.72 o 
   8   3   0      143.37      121.73      7.87 o 
   9   3   0       60.30       57.76      8.35 o 
  10   3   0        5.36        7.69      5.61 o 
  11   3   0       35.36       32.00      9.67 o 
   0   4   0      253.99      264.38      7.84 o 
   1   4   0      254.33      226.26      5.39 o 
   2   4   0     5043.09     5217.30     23.19 o 
   3   4   0     3694.25     3962.00     22.69 o 
   4   4   0      610.46      638.91     10.96 o 
   5   4   0      149.35      147.30      8.12 o 
   6   4   0       21.45       21.94      5.50 o 
   7   4   0       12.64       12.40      5.42 o 
   8   4   0       10.04       15.08      6.29 o 
   9   4   0        2.27        4.43      3.44 o 
  10   4   0        4.51        5.07      5.49 o 
  11   4   0        8.19       20.71      9.72 o 
   1   5   0       22.20       23.85      2.79 o 
   2   5   0     1186.80     1264.93     11.98 o 
   3   5   0     1561.57     1637.67     13.89 o 
   4   5   0     1035.10     1057.69     14.02 o 
   5   5   0        2.13       10.48      4.85 o 
   6   5   0       19.38       22.31      5.94 o 
   7   5   0      139.53      121.42      8.84 o 
   8   5   0        1.09       -1.31      5.54 o 
   9   5   0       15.73       19.59      5.92 o 
  10   5   0        9.09       10.07      7.01 o 
  11   5   0        0.51        2.64      6.91 o 
   0   6   0       33.64       20.30      3.99 o 
   1   6   0      359.75      350.53      7.42 o 
   2   6   0       24.16       24.03      3.72 o 
   3   6   0       17.64       15.57      2.76 o 
   4   6   0      676.77      785.00     14.83 o 
   5   6   0       90.89       71.62      7.54 o 
   6   6   0       13.22        7.74      4.88 o 
   7   6   0       64.79       48.91      6.22 o 
   8   6   0       17.55       16.43      6.47 o 
   9   6   0        0.59        3.83      7.43 o 
  10   6   0        0.02        8.79      7.40 o 
   1   7   0      134.83      141.25      5.60 o 
   2   7   0      697.54      766.56     14.38 o 
   3   7   0      295.91      321.17      9.17 o 
   4   7   0      107.87      106.60      7.87 o 
   5   7   0      304.33      328.90     16.23 o 
   6   7   0       46.42       51.26      5.93 o 
   7   7   0        0.03        2.29      4.74 o 
   8   7   0       22.06       35.30      9.00 o 
   9   7   0        5.27        3.72      8.37 o 
  10   7   0        1.46        7.35      6.89 o 
   0   8   0       14.60        9.15      5.67 o 
   1   8   0        1.02        3.00      3.66 o 
   2   8   0       86.82       83.45      5.00 o 
   3   8   0       26.33       19.11      5.34 o 
   4   8   0       13.49        2.22      4.30 o 
   5   8   0        4.28       -4.09      4.09 o 
   6   8   0        5.38       10.45      4.44 o 
   7   8   0        6.37        9.74      7.21 o 
   8   8   0        0.90       10.20      7.37 o 
   9   8   0        0.09        3.89      7.46 o 
   1   9   0        6.70        8.40      3.52 o 
   2   9   0        0.30        1.35      3.20 o 
   3   9   0       22.20       16.22      4.80 o 
   4   9   0        3.49        2.99      5.01 o 
   5   9   0      161.57      176.79      8.94 o 
   6   9   0       18.70       17.51      7.61 o 
   7   9   0       32.01       26.07      7.78 o 
   8   9   0        5.46       10.54      7.73 o 
   9   9   0        1.11        8.18      9.91 o 
   0  10   0        1.48        7.97      9.41 o 
   1  10   0       12.88        8.52      4.40 o 
   2  10   0        7.82       11.00      3.04 o 
   3  10   0        4.03        1.94      3.39 o 
   4  10   0        2.11        1.07      4.36 o 
   5  10   0        7.85       10.92      7.06 o 
   6  10   0        0.00        7.61      7.96 o 
   7  10   0       16.02       11.11      7.28 o 
   8  10   0        0.58        1.37      9.46 o 
   1  11   0        2.52        8.26      4.59 o 
   2  11   0       95.36       87.18     10.10 o 
   3  11   0        1.51        2.67      4.46 o 
   4  11   0        0.04        9.23      6.93 o 
   5  11   0        0.73       -0.53      6.81 o 
   6  11   0       10.48       14.57      7.62 o 
   7  11   0        9.66        0.04      9.86 o 
   0  12   0        2.13        3.71      6.97 o 
   1  12   0        6.75        5.95      4.14 o 
   2  12   0        0.00       -5.14      6.06 o 
   3  12   0        0.45        7.85      7.98 o 
   4  12   0        3.59       -4.47      6.36 o 
   5  12   0        0.07       10.35      8.79 o 
   6  12   0        5.52        2.89      9.22 o 
   1  13   0        0.45        1.37      5.50 o 
   2  13   0       17.87       13.91      6.74 o 
   3  13   0        1.72        7.82      5.12 o 
   4  13   0        1.48       -4.82      7.74 o 
   5  13   0        0.05        2.01      8.14 o 
   0  14   0        0.07        2.35     12.06 o 
   1  14   0        1.57        3.12      9.00 o 
   2  14   0        1.69        5.01      8.31 o 
 -11   0   1        2.09       -5.09      9.69 o 
  -9   0   1       88.97       74.13     10.98 o 
  -7   0   1        0.78       -0.60      6.44 o 
  -5   0   1      868.79      903.56     15.12 o 
  -3   0   1     1290.74     1215.16     12.67 o 
   3   0   1      752.81      671.87      9.97 o 
   5   0   1       85.78       87.66      6.62 o 
   7   0   1        8.98        3.44      8.66 o 
   9   0   1      268.72      261.36     35.92 o 
  11   0   1      123.16      148.58     36.43 o 
 -12   1   1       10.11       20.13      9.37 o 
 -11   1   1        3.41        6.98      7.43 o 
 -10   1   1      137.26      162.96     11.17 o 
  -9   1   1       16.09       15.57      5.05 o 
  -8   1   1      243.05      231.20      8.54 o 
  -7   1   1       55.61       43.11      5.12 o 
  -6   1   1      332.70      316.17      7.74 o 
  -5   1   1       12.53       10.20      2.71 o 
  -4   1   1       12.24       11.35      2.67 o 
  -3   1   1      820.51      742.66      7.06 o 
  -2   1   1      591.17      620.03      4.98 o 
  -1   1   1     3263.78     2782.44     23.42 o 
   1   1   1      736.05      745.96      3.30 o 
   2   1   1      393.57      385.45      5.56 o 
   3   1   1        3.32        1.14      2.01 o 
   4   1   1      146.87      136.80      4.45 o 
   5   1   1      185.73      183.83      5.90 o 
   6   1   1       19.38       23.18      7.39 o 
   7   1   1      234.57      238.86      7.37 o 
   8   1   1      332.29      339.91      9.05 o 
   9   1   1      151.56      165.43      9.52 o 
  10   1   1        8.91        2.08      7.23 o 
  11   1   1       39.78       41.80      8.47 o 
 -11   2   1        2.26       -2.94      7.11 o 
 -10   2   1        3.19        6.66      5.10 o 
  -9   2   1        0.06        6.32      5.49 o 
  -8   2   1      334.04      328.46     11.24 o 
  -7   2   1       30.69       28.73      3.71 o 
  -6   2   1      106.03       98.80      5.85 o 
  -5   2   1       88.13       84.70      3.73 o 
  -4   2   1      517.90      502.89      7.75 o 
  -3   2   1     3414.21     3550.89     13.77 o 
  -2   2   1     3711.61     3647.89      9.74 o 
  -1   2   1    10263.42     9724.16     25.82 o 
   0   2   1     7256.04     6915.05     15.62 o 
   1   2   1    10256.65     9968.23     26.41 o 
   2   2   1     6520.01     6365.56     14.58 o 
   3   2   1      760.67      707.62     10.90 o 
   4   2   1      590.45      701.48     11.16 o 
   5   2   1        1.28       -0.26      1.72 o 
   6   2   1      228.94      218.23      6.93 o 
   7   2   1        1.43        9.90      5.63 o 
   8   2   1       36.19       31.57      6.24 o 
   9   2   1      133.86      153.46      9.25 o 
  10   2   1      110.33      112.30      8.37 o 
  11   2   1        6.34        7.13      7.24 o 
 -11   3   1        4.18        4.75      9.41 o 
 -10   3   1        1.23        1.15      5.48 o 
  -9   3   1        8.32       19.20      6.24 o 
  -8   3   1      102.83       97.49      8.60 o 
  -7   3   1       40.72       52.80      7.25 o 
  -6   3   1        0.00       -0.93      5.53 o 
  -5   3   1        0.38       -4.24      4.24 o 
  -4   3   1      179.59      185.36      6.88 o 
  -3   3   1     1606.91     1782.36     19.78 o 
  -2   3   1     2162.45     2156.52     11.34 o 
  -1   3   1      497.54      481.03      5.83 o 
   0   3   1      171.74      148.75      3.56 o 
   1   3   1     3137.61     2937.41     12.92 o 
   2   3   1      687.62      593.84      9.44 o 
   3   3   1      202.52      215.68      5.72 o 
   4   3   1      796.35      911.46     12.49 o 
   5   3   1       24.58       29.67      4.97 o 
   6   3   1       17.47        9.84      4.25 o 
   7   3   1       14.48       19.07      6.31 o 
   8   3   1        0.43        2.44      5.54 o 
   9   3   1       39.40       33.05      7.48 o 
  10   3   1        5.11        5.39      5.69 o 
  11   3   1       15.79        8.46      7.47 o 
 -11   4   1        4.55       10.03      8.02 o 
 -10   4   1        1.83       10.63      5.68 o 
  -9   4   1       25.31       11.03      7.03 o 
  -8   4   1       32.40       21.35      7.53 o 
  -7   4   1        0.02        8.18      5.12 o 
  -6   4   1        7.04        9.67      5.50 o 
  -5   4   1       74.82       80.18      6.29 o 
  -4   4   1      296.99      335.12      7.90 o 
  -3   4   1     4971.15     5514.85     25.99 o 
  -2   4   1     5426.33     5759.94     20.44 o 
  -1   4   1      485.28      460.94      6.53 o 
   0   4   1       20.28       13.62      2.46 o 
   1   4   1       17.89       11.78      2.81 o 
   2   4   1       14.32       22.40      2.73 o 
   3   4   1     1648.77     1822.80     18.82 o 
   4   4   1       22.18       21.55      4.38 o 
   5   4   1        3.22        3.36      4.82 o 
   6   4   1      105.71      105.05      7.86 o 
   7   4   1       57.22       47.60      8.39 o 
   8   4   1       16.37       17.22      6.60 o 
   9   4   1       38.57       52.54      7.66 o 
  10   4   1        1.02       -3.26      5.47 o 
  11   4   1       20.25       29.09     10.27 o 
 -11   5   1       21.11       26.34      8.27 o 
 -10   5   1       12.23       18.83      8.17 o 
  -9   5   1       50.11       47.89      7.78 o 
  -8   5   1        7.80        4.55      6.53 o 
  -7   5   1       72.00       65.19      7.26 o 
  -6   5   1       43.50       40.38      5.19 o 
  -5   5   1      124.32      123.11      6.19 o 
  -4   5   1      268.61      234.54      7.01 o 
  -3   5   1        0.77        2.31      2.11 o 
  -2   5   1      199.03      187.40      5.46 o 
  -1   5   1     1072.10     1097.24     13.71 o 
   0   5   1       11.52        6.51      2.59 o 
   1   5   1      823.00      889.41     17.33 o 
   2   5   1     1784.00     1917.95     15.29 o 
   3   5   1     1963.56     2253.71     21.83 o 
   4   5   1        3.08        1.62      4.26 o 
   5   5   1      137.14      126.26      8.04 o 
   6   5   1        3.83        8.45      5.42 o 
   7   5   1        7.09        8.24      7.02 o 
   8   5   1        4.01        6.86      5.67 o 
   9   5   1        0.64        4.32      5.25 o 
  10   5   1        0.31        3.83      6.98 o 
  11   5   1      101.13      124.92     19.56 o 
 -10   6   1        0.60        8.39      7.62 o 
  -9   6   1       10.64       18.02      7.84 o 
  -8   6   1       22.14       28.50      7.45 o 
  -7   6   1       30.54       29.80      8.85 o 
  -6   6   1        9.06        9.45      4.63 o 
  -5   6   1       91.87      102.11      7.91 o 
  -4   6   1      596.64      639.57     18.29 o 
  -3   6   1       21.39       20.28      2.75 o 
  -2   6   1       12.87        8.39      2.81 o 
  -1   6   1      281.44      275.18      6.24 o 
   0   6   1       22.33       21.05      3.74 o 
   1   6   1       50.35       52.28      3.71 o 
   2   6   1       78.91       71.78      4.31 o 
   3   6   1      232.33      190.02      6.79 o 
   4   6   1       21.98       27.89      4.94 o 
   5   6   1       50.47       55.30      6.30 o 
   6   6   1        1.94        1.64      4.84 o 
   7   6   1       49.59       37.60      5.83 o 
   8   6   1        6.17        4.38      5.79 o 
   9   6   1       14.10       16.35      5.82 o 
  10   6   1        1.52        5.11      6.89 o 
 -10   7   1        7.89       19.36      8.12 o 
  -9   7   1        0.11        0.32      7.57 o 
  -8   7   1        7.71        6.39     10.91 o 
  -7   7   1        0.43        4.26      4.43 o 
  -6   7   1        4.93        5.52      5.82 o 
  -5   7   1        0.44        6.29      4.44 o 
  -4   7   1      844.56      922.36     20.43 o 
  -3   7   1      147.75      147.81      5.54 o 
  -2   7   1      547.52      566.01     12.79 o 
  -1   7   1      777.31      833.78     13.90 o 
   0   7   1      386.94      401.18      8.62 o 
   1   7   1      497.41      557.27     13.18 o 
   2   7   1        3.81       10.78      3.68 o 
   3   7   1       37.51       38.89      4.02 o 
   4   7   1      148.80      159.33     10.10 o 
   5   7   1      300.20      302.68     11.16 o 
   6   7   1       74.63       61.39      7.12 o 
   7   7   1        9.27        1.40      6.64 o 
   8   7   1        6.85        7.58      5.63 o 
   9   7   1        0.09        3.36      6.98 o 
  10   7   1        6.27       16.78      9.19 o 
 -10   8   1        0.69        4.35     10.06 o 
  -9   8   1        2.24       18.69      9.89 o 
  -8   8   1        6.11       -2.74     10.13 o 
  -7   8   1       13.19        9.89      7.48 o 
  -6   8   1       36.42       55.07      8.77 o 
  -5   8   1        0.14        1.43      4.74 o 
  -4   8   1       46.23       48.73      5.46 o 
  -3   8   1       44.98       34.19      6.10 o 
  -2   8   1       21.02       19.87      4.59 o 
  -1   8   1       43.33       38.10      4.56 o 
   0   8   1      291.00      304.38      9.52 o 
   1   8   1       52.06       49.24      4.56 o 
   2   8   1       11.62       11.66      4.05 o 
   3   8   1       92.29       85.18      5.20 o 
   4   8   1        0.79       13.30      5.25 o 
   5   8   1       35.24       25.45      5.43 o 
   6   8   1        0.43        8.13      4.94 o 
   7   8   1        1.16        0.57      5.13 o 
   8   8   1        1.17        8.78      7.33 o 
   9   8   1        4.48       -0.87      7.02 o 
  -9   9   1        0.48       -7.14      7.41 o 
  -8   9   1        1.54       -2.25      7.56 o 
  -7   9   1        1.32       -0.66      7.43 o 
  -6   9   1      208.55      207.08     12.51 o 
  -5   9   1      164.24      156.32     11.77 o 
  -4   9   1       47.41       53.43      6.42 o 
  -3   9   1       28.67       29.29      5.49 o 
  -2   9   1       61.28       63.68      7.23 o 
  -1   9   1        5.12       11.33      4.03 o 
   0   9   1      420.66      439.40     10.37 o 
   1   9   1       23.52       28.61      4.80 o 
   2   9   1       71.70       65.58      4.99 o 
   3   9   1        3.35        9.22      3.43 o 
   4   9   1       37.53       42.84      6.48 o 
   5   9   1        6.65        8.47      8.96 o 
   6   9   1       35.62       32.21      7.08 o 
   7   9   1        4.21       15.98      7.24 o 
   8   9   1        6.75        1.59      7.52 o 
   9   9   1        0.00        6.24      9.59 o 
  -8  10   1        0.48       -1.05      7.34 o 
  -7  10   1       14.91       16.67      7.71 o 
  -6  10   1       41.88       22.56      8.99 o 
  -5  10   1       16.61       16.75      7.17 o 
  -4  10   1        9.17       13.28      8.62 o 
  -3  10   1        0.06        0.92      3.31 o 
  -2  10   1       49.75       44.15      6.21 o 
  -1  10   1        3.05        2.19      3.97 o 
   0  10   1       15.57       15.07      4.48 o 
   1  10   1        3.42        1.83      2.98 o 
   2  10   1       25.82       15.87      3.69 o 
   3  10   1        0.81        3.28      4.79 o 
   4  10   1        3.40        8.74      4.74 o 
   5  10   1        4.53       11.10      7.96 o 
   6  10   1        1.57        8.42      7.61 o 
   7  10   1        1.74        9.36      7.01 o 
   8  10   1        0.20        6.46      9.15 o 
  -7  11   1       11.46       12.33      7.69 o 
  -6  11   1        6.32       13.33      7.93 o 
  -5  11   1       16.58       17.98      7.37 o 
  -4  11   1        0.02        9.05      6.83 o 
  -3  11   1        0.40       13.91      6.64 o 
  -2  11   1       20.42       29.80      5.07 o 
  -1  11   1       99.21      103.44      7.14 o 
   0  11   1        0.72        5.66      4.29 o 
   1  11   1       52.21       47.37      5.48 o 
   2  11   1       19.04       20.25      4.45 o 
   3  11   1        2.24        5.56      5.01 o 
   4  11   1        1.54       -1.01      6.34 o 
   5  11   1        0.34       -6.62      6.62 o 
   6  11   1        5.58        4.95      8.99 o 
   7  11   1        0.06        5.65      9.23 o 
  -6  12   1        0.88        4.73      9.27 o 
  -5  12   1        2.28       10.17      7.02 o 
  -4  12   1        0.62       -6.54      6.54 o 
  -3  12   1        0.00        5.56      6.76 o 
  -2  12   1        1.56        9.31      6.13 o 
  -1  12   1       11.99        9.55      4.54 o 
   0  12   1        5.67        9.45      5.31 o 
   1  12   1        3.65        7.66      3.92 o 
   2  12   1        0.07        3.26      4.67 o 
   3  12   1        4.48        6.32      6.08 o 
   4  12   1        9.86        8.71      6.31 o 
   5  12   1        0.87       -8.47      8.47 o 
   6  12   1        7.00       11.59      8.74 o 
  -5  13   1        0.37        9.12      9.37 o 
  -4  13   1        5.00        9.39      6.67 o 
  -3  13   1       22.68       19.24      5.95 o 
  -2  13   1        2.83        8.80      6.64 o 
  -1  13   1        0.01        2.30      4.78 o 
   0  13   1        0.17        3.61      4.44 o 
   1  13   1        0.00        3.06      6.15 o 
   2  13   1        3.69       12.21      6.33 o 
   3  13   1       15.36       17.50      4.22 o 
   4  13   1        1.28       11.23      8.42 o 
  -2  14   1        4.51        4.35      6.91 o 
  -1  14   1        2.33       -3.54      6.42 o 
   0  14   1        3.38        2.85      8.53 o 
   1  14   1        0.45       -2.59      7.81 o 
   2  14   1        0.37        6.50      8.61 o 
 -12   0   2        3.37       -2.38     10.20 o 
 -10   0   2      134.05      148.36     15.11 o 
  -8   0   2      584.83      608.10     20.39 o 
  -6   0   2      739.56      836.67     22.72 o 
  -4   0   2      186.87      186.86      6.57 o 
  -2   0   2     5866.33     5762.57     26.64 o 
   2   0   2      217.90      234.41      6.69 o 
   4   0   2       58.13       57.80      5.17 o 
   6   0   2      309.17      318.94     15.67 o 
   8   0   2        5.69       13.27      5.79 o 
  10   0   2       17.07       20.55     11.15 o 
 -12   1   2        5.53       15.11      9.34 o 
 -11   1   2       35.74       49.20      8.58 o 
 -10   1   2        0.00        2.50      5.18 o 
  -9   1   2      109.26      119.42      8.95 o 
  -8   1   2       26.31       32.17      5.25 o 
  -7   1   2       20.41       15.46      3.83 o 
  -6   1   2      478.01      443.81      9.15 o 
  -5   1   2      189.07      218.58      5.79 o 
  -4   1   2      142.39      137.92      4.81 o 
  -3   1   2       43.36       31.19      3.61 o 
  -2   1   2     2661.28     2574.84     12.14 o 
  -1   1   2      422.38      391.12      4.64 o 
   0   1   2       21.64       14.61      0.67 o 
   1   1   2       24.86       20.68      1.25 o 
   2   1   2        3.27       10.04      2.75 o 
   3   1   2        1.23        2.06      2.33 o 
   4   1   2        6.23        4.33      2.61 o 
   5   1   2      151.45      155.54      5.58 o 
   6   1   2      133.51      134.53      5.89 o 
   7   1   2      151.59      155.15      6.25 o 
   8   1   2      592.30      606.21     16.73 o 
   9   1   2       39.56       30.36      6.89 o 
  10   1   2        1.06        7.97      7.28 o 
  11   1   2       11.02       20.62      7.57 o 
 -12   2   2        5.85       13.22      9.61 o 
 -11   2   2       37.60       21.20      8.04 o 
 -10   2   2       41.73       31.49      6.03 o 
  -9   2   2       19.08       16.14      5.75 o 
  -8   2   2        0.03        6.21      5.49 o 
  -7   2   2       50.88       45.83      4.10 o 
  -6   2   2      108.85      117.36      4.92 o 
  -5   2   2      916.48      994.44     11.35 o 
  -4   2   2      538.57      550.20      7.43 o 
  -3   2   2      252.14      237.47      4.12 o 
  -2   2   2       58.07       61.07      2.00 o 
  -1   2   2    17081.64    16555.54     25.63 o 
   0   2   2     3730.84     3492.49     12.70 o 
   1   2   2     3212.27     3110.32     15.63 o 
   2   2   2        5.99        1.91      1.84 o 
   3   2   2     1948.48     1972.91     15.91 o 
   4   2   2      803.47      839.55     10.90 o 
   5   2   2      100.56      111.21      4.41 o 
   6   2   2       59.45       54.30      3.90 o 
   7   2   2       45.49       41.47      6.26 o 
   8   2   2       21.78       29.44      6.08 o 
   9   2   2       11.47       20.83      6.70 o 
  10   2   2        4.94        4.53      5.69 o 
  11   2   2       10.37       21.13      8.67 o 
 -11   3   2       24.73       25.22      9.77 o 
 -10   3   2        2.77        3.77      5.42 o 
  -9   3   2        8.93       11.30      5.57 o 
  -8   3   2      165.17      157.99     12.20 o 
  -7   3   2        0.23        5.72      5.27 o 
  -6   3   2       30.70       36.49      5.41 o 
  -5   3   2       67.92       65.36      2.66 o 
  -4   3   2      272.28      253.66      4.33 o 
  -3   3   2     2468.21     2649.62     17.10 o 
  -2   3   2      764.23      765.48      8.10 o 
  -1   3   2      947.53      860.38      6.35 o 
   0   3   2      726.02      679.72      6.80 o 
   1   3   2      378.23      318.66      5.09 o 
   2   3   2      146.81      143.88      4.09 o 
   3   3   2      474.53      505.37      8.54 o 
   4   3   2      107.99       99.33      4.88 o 
   5   3   2      261.14      273.04      9.36 o 
   6   3   2       22.91       29.36      5.34 o 
   7   3   2        1.30        6.97      5.74 o 
   8   3   2       85.02       85.28      7.50 o 
   9   3   2        2.13        7.99      5.73 o 
  10   3   2       54.04       48.30      6.70 o 
  11   3   2      106.89      105.72     13.08 o 
 -11   4   2        0.23        8.22     10.80 o 
 -10   4   2        0.27       13.28      7.32 o 
  -9   4   2        0.00        6.82      5.70 o 
  -8   4   2       16.62       10.32      5.44 o 
  -7   4   2        6.90        8.05      5.40 o 
  -6   4   2       26.59       19.81      4.92 o 
  -5   4   2       99.11      104.38      5.59 o 
  -4   4   2      164.81      148.57      5.50 o 
  -3   4   2     4775.77     5025.06     24.61 o 
  -2   4   2      243.13      219.90      4.92 o 
  -1   4   2      944.77      955.09      9.67 o 
   0   4   2      174.01      145.63      4.75 o 
   1   4   2      461.39      438.17      6.36 o 
   2   4   2      771.26      787.97     15.87 o 
   3   4   2      136.56      157.02      6.03 o 
   4   4   2        9.65       12.72      4.41 o 
   5   4   2      216.12      231.04      9.18 o 
   6   4   2       50.00       46.06      6.38 o 
   7   4   2        2.37       -0.20      5.61 o 
   8   4   2        3.65       16.28      6.04 o 
   9   4   2       49.78       46.96      6.58 o 
  10   4   2       18.57       12.47      6.02 o 
  11   4   2       42.72       32.80      9.89 o 
 -11   5   2       28.13       25.69      8.10 o 
 -10   5   2        0.33       10.33      7.38 o 
  -9   5   2       42.74       40.41      8.96 o 
  -8   5   2       36.77       38.39      6.25 o 
  -7   5   2        3.74        9.23      4.71 o 
  -6   5   2       31.93       47.02      5.36 o 
  -5   5   2       11.44       23.26      7.17 o 
  -4   5   2       51.13       46.18      5.48 o 
  -3   5   2        0.17        3.54      2.45 o 
  -2   5   2     2631.69     2892.83     24.12 o 
  -1   5   2     1626.28     1693.86     18.15 o 
   0   5   2      230.92      245.70      5.61 o 
   1   5   2       18.33       18.21      3.24 o 
   2   5   2      189.40      185.89      5.13 o 
   3   5   2      225.15      232.59      6.68 o 
   4   5   2      107.75      114.02      8.67 o 
   5   5   2        1.84        8.00      5.46 o 
   6   5   2       65.33       68.71      7.55 o 
   7   5   2        3.51        3.07      5.44 o 
   8   5   2       10.82        3.15      5.38 o 
   9   5   2        2.00        9.67      5.59 o 
  10   5   2       39.22       41.82      9.03 o 
  11   5   2        0.01       11.36     12.87 o 
 -11   6   2        2.05        0.01      7.47 o 
 -10   6   2        0.05       10.36      7.73 o 
  -9   6   2        9.66        6.49      7.74 o 
  -8   6   2        1.59        3.99      7.34 o 
  -7   6   2        2.40        4.95      5.83 o 
  -6   6   2       68.62       59.65      9.51 o 
  -5   6   2       33.01       39.51      6.66 o 
  -4   6   2        9.17        8.25      4.77 o 
  -3   6   2      932.05      956.65     10.89 o 
  -2   6   2      141.27      118.10      4.83 o 
  -1   6   2      168.96      160.25      5.52 o 
   0   6   2        5.69        3.86      3.14 o 
   1   6   2      180.15      186.10      6.29 o 
   2   6   2      106.83       99.58      4.62 o 
   3   6   2      212.48      203.41      5.74 o 
   4   6   2      174.10      189.31      8.99 o 
   5   6   2       53.29       43.64      6.46 o 
   6   6   2       13.12       17.31      5.36 o 
   7   6   2        3.40       10.13      5.50 o 
   8   6   2        7.39       11.05      5.32 o 
   9   6   2        6.75        8.20      6.17 o 
  10   6   2        0.36       -6.00      6.94 o 
 -10   7   2       19.24       20.77      8.37 o 
  -9   7   2        0.05       20.17      8.18 o 
  -8   7   2        0.07       -1.64      7.15 o 
  -7   7   2       14.63       27.35      8.41 o 
  -6   7   2        3.05        7.59      4.77 o 
  -5   7   2      249.25      232.78      9.33 o 
  -4   7   2     1428.90     1549.42     25.88 o 
  -3   7   2        1.85        3.82      2.96 o 
  -2   7   2       45.90       46.47      4.77 o 
  -1   7   2      548.74      553.45     11.24 o 
   0   7   2        9.59        7.89      3.08 o 
   1   7   2      140.43      133.16      7.16 o 
   2   7   2       71.84       66.56      4.52 o 
   3   7   2       32.36       28.11      3.66 o 
   4   7   2        0.03        3.72      5.72 o 
   5   7   2        2.93       17.82      6.44 o 
   6   7   2        0.07        5.36      5.11 o 
   7   7   2       10.77        8.64      5.33 o 
   8   7   2        6.32       12.92      7.49 o 
   9   7   2       17.25       19.09      7.19 o 
  10   7   2        5.14       17.59     10.66 o 
 -10   8   2       15.44       28.59      8.63 o 
  -9   8   2       20.23       20.24      8.97 o 
  -8   8   2        5.44       15.94      7.73 o 
  -7   8   2        3.62        0.34      7.47 o 
  -6   8   2       51.17       40.05      8.51 o 
  -5   8   2       20.76       14.02      8.33 o 
  -4   8   2      260.17      246.48      9.58 o 
  -3   8   2       14.09       12.53      5.51 o 
  -2   8   2       81.04       72.64      5.10 o 
  -1   8   2       22.73       24.09      4.36 o 
   0   8   2       16.00       18.23      4.22 o 
   1   8   2      330.75      348.64      9.02 o 
   2   8   2        9.20       21.15      4.74 o 
   3   8   2       24.95       27.32      4.48 o 
   4   8   2       18.83       26.84      6.18 o 
   5   8   2      104.85      102.53      8.20 o 
   6   8   2        0.54       -1.27      5.63 o 
   7   8   2       25.20       21.12      5.91 o 
   8   8   2        0.01        3.87      6.88 o 
   9   8   2        5.33        0.79     10.25 o 
  -9   9   2       17.99       21.81      8.89 o 
  -8   9   2        2.27        5.62      7.67 o 
  -7   9   2       49.56       54.93      9.18 o 
  -6   9   2      156.49      140.87     10.66 o 
  -5   9   2       10.44       12.04      7.48 o 
  -4   9   2       84.57       76.72      8.61 o 
  -3   9   2        2.46        2.76      2.27 o 
  -2   9   2       84.15       89.85      6.50 o 
  -1   9   2       78.77       73.97      5.61 o 
   0   9   2        2.24        1.51      4.25 o 
   1   9   2      502.08      533.60     15.48 o 
   2   9   2        2.84        8.79      4.50 o 
   3   9   2       37.66       26.41      4.00 o 
   4   9   2        0.58        1.36      4.29 o 
   5   9   2       22.66       24.90      5.76 o 
   6   9   2        5.03        2.97      4.88 o 
   7   9   2        6.82       17.91      6.91 o 
   8   9   2        0.22       -9.10      9.10 o 
   9   9   2       11.76        6.60     10.20 o 
  -8  10   2        1.42        4.96      5.34 o 
  -7  10   2       33.81       33.55      8.40 o 
  -6  10   2       55.83       49.94     10.56 o 
  -5  10   2       21.13       15.71      7.46 o 
  -4  10   2        2.29       20.22      8.03 o 
  -3  10   2       14.07        3.27      4.31 o 
  -2  10   2        0.43       -3.40      3.40 o 
  -1  10   2      100.59      100.10      5.90 o 
   0  10   2        0.18        0.66      3.82 o 
   1  10   2        9.52        6.27      4.27 o 
   2  10   2       12.57        7.58      4.12 o 
   3  10   2        0.13        0.50      4.80 o 
   4  10   2        1.13       18.89      5.63 o 
   5  10   2        0.83        2.29      4.76 o 
   6  10   2        0.80       12.44      6.46 o 
   7  10   2       27.55       46.87     17.57 o 
   8  10   2        0.68       10.08      9.40 o 
  -7  11   2        0.08        1.96      6.80 o 
  -6  11   2       42.80       41.55      8.92 o 
  -5  11   2       15.80       16.44      7.69 o 
  -4  11   2        0.45       11.16      7.76 o 
  -3  11   2        0.03        4.10      6.65 o 
  -2  11   2       24.52       20.21      4.48 o 
  -1  11   2      117.28      123.78      8.67 o 
   0  11   2        3.24        6.40      4.35 o 
   1  11   2       22.28       24.97      4.80 o 
   2  11   2        2.44        0.74      3.97 o 
   3  11   2        7.78        3.94      4.81 o 
   4  11   2       16.62       20.79      5.80 o 
   5  11   2        7.49       11.43      6.29 o 
   6  11   2        0.60       -7.46     11.26 o 
   7  11   2        2.19        3.71     11.46 o 
  -6  12   2       10.10        3.98      7.22 o 
  -5  12   2        3.44        3.75      6.69 o 
  -4  12   2        2.03        6.36      6.92 o 
  -3  12   2        0.02       10.12      7.24 o 
  -2  12   2        5.02        7.44      4.93 o 
  -1  12   2        0.00       -4.15      4.43 o 
   0  12   2        1.32        1.00      4.51 o 
   1  12   2        6.65        5.53      4.01 o 
   2  12   2        6.36        5.95      4.03 o 
   3  12   2        0.25        6.98      5.93 o 
   4  12   2        2.98       16.75      8.44 o 
   5  12   2        0.36       -8.45      8.45 o 
   6  12   2        0.22       13.45     12.68 o 
  -5  13   2        0.62       17.43     11.42 o 
  -4  13   2        0.61        5.52      6.69 o 
  -3  13   2       21.52       10.65      6.48 o 
  -2  13   2       13.10       14.96      6.50 o 
  -1  13   2        0.92        0.86      5.95 o 
   0  13   2        1.62        1.91      4.85 o 
   1  13   2        1.92        1.95      4.54 o 
   2  13   2       21.06        8.69      6.92 o 
   3  13   2       14.69       30.19      9.27 o 
   4  13   2        3.88       -1.28      8.12 o 
  -2  14   2       13.70       14.32      6.45 o 
  -1  14   2        1.18        6.16      8.60 o 
   0  14   2        0.12       -5.25     13.48 o 
   1  14   2        0.00        0.51      8.38 o 
   2  14   2        1.53       -1.95      8.37 o 
 -11   0   3       17.19        5.09      9.48 o 
  -9   0   3       80.06       57.55      8.35 o 
  -7   0   3      219.10      223.81     19.49 o 
  -5   0   3     2692.80     2955.78     28.68 o 
  -3   0   3       64.96       65.65      5.27 o 
  -1   0   3      228.17      200.19      3.08 o 
   1   0   3    15156.90    14786.04     27.94 o 
   3   0   3        3.48       10.64      3.75 o 
   5   0   3       22.77       16.52      4.27 o 
   7   0   3      206.20      201.16     10.07 o 
   9   0   3      314.32      328.98     20.19 o 
  11   0   3        0.22        0.96     11.20 o 
 -12   1   3        2.40        3.89      9.42 o 
 -11   1   3       39.24       36.42      9.96 o 
 -10   1   3        3.08       12.07      5.32 o 
  -9   1   3        2.53       12.08      5.26 o 
  -8   1   3        0.04        5.19      3.79 o 
  -7   1   3       55.35       62.78      5.13 o 
  -6   1   3       21.80       21.54      3.44 o 
  -5   1   3        7.50       14.44      3.02 o 
  -4   1   3      226.57      261.68      6.16 o 
  -3   1   3     2674.05     2677.92     13.38 o 
  -2   1   3      916.95      837.49      7.37 o 
  -1   1   3       25.18       19.18      1.94 o 
   0   1   3     2655.33     2504.10     14.49 o 
   1   1   3     1440.91     1394.87      9.55 o 
   2   1   3      350.23      341.65      4.91 o 
   3   1   3      880.29      904.10      9.17 o 
   4   1   3        9.47       13.17      4.95 o 
   5   1   3      175.31      164.39      7.45 o 
   6   1   3      148.34      141.07      6.16 o 
   7   1   3       38.25       40.46      5.66 o 
   8   1   3      656.69      687.30     15.25 o 
   9   1   3        0.22        5.05      5.48 o 
  10   1   3        1.11        6.15      7.23 o 
  11   1   3       53.38       55.89      8.89 o 
 -12   2   3        1.29        4.13      9.23 o 
 -11   2   3       44.84       51.46     11.25 o 
 -10   2   3        0.35        2.55      5.19 o 
  -9   2   3        9.34       17.06      5.41 o 
  -8   2   3      221.14      213.74      9.63 o 
  -7   2   3        4.62        6.06      3.12 o 
  -6   2   3      340.10      397.58      9.41 o 
  -5   2   3       47.28       40.60      3.54 o 
  -4   2   3      380.49      397.63      6.56 o 
  -3   2   3      957.27      971.62      8.17 o 
  -2   2   3      191.39      154.58      2.78 o 
  -1   2   3     5466.30     5301.60     24.38 o 
   0   2   3     7691.65     7370.43     18.15 o 
   1   2   3      610.71      535.38      6.52 o 
   2   2   3      114.30      104.58      3.10 o 
   3   2   3      706.58      734.05      7.79 o 
   4   2   3        3.08        9.46      3.16 o 
   5   2   3       67.52       68.88      3.99 o 
   6   2   3      100.86       98.72      4.94 o 
   7   2   3      128.56      132.30     10.43 o 
   8   2   3       31.29       32.68      6.43 o 
   9   2   3       20.01        9.51      5.78 o 
  10   2   3       24.80       15.97      6.32 o 
  11   2   3       16.41        8.97      7.29 o 
 -11   3   3        0.66       -8.24      9.05 o 
 -10   3   3        3.13        5.66      5.36 o 
  -9   3   3       42.94       41.27      7.13 o 
  -8   3   3       24.84       21.14      5.75 o 
  -7   3   3       11.86       18.52      6.38 o 
  -6   3   3      304.30      311.86     11.29 o 
  -5   3   3        5.73       10.54      3.22 o 
  -4   3   3       65.97       58.41      3.23 o 
  -3   3   3       46.35       53.32      2.65 o 
  -2   3   3        9.20        8.14      1.28 o 
  -1   3   3     1468.43     1444.52      7.15 o 
   0   3   3      165.01      159.54      3.85 o 
   1   3   3      442.39      414.43      5.99 o 
   2   3   3       91.98       91.69      4.13 o 
   3   3   3      470.48      465.44      8.76 o 
   4   3   3        9.82       10.95      2.28 o 
   5   3   3      164.47      192.46      8.47 o 
   6   3   3      145.61      144.24      7.49 o 
   7   3   3      198.16      168.50      8.82 o 
   8   3   3      171.48      186.66      9.69 o 
   9   3   3        9.78        4.13      6.77 o 
  10   3   3       89.38       79.39      7.95 o 
  11   3   3        0.04        0.38      7.02 o 
 -11   4   3       27.85       34.02      7.91 o 
 -10   4   3        1.04       -1.10      6.79 o 
  -9   4   3        5.88        8.79      5.53 o 
  -8   4   3        4.31        8.62      5.44 o 
  -7   4   3       30.17       33.65      5.97 o 
  -6   4   3        8.96       11.77      4.53 o 
  -5   4   3        0.56        1.40      3.52 o 
  -4   4   3      122.75      142.39      4.26 o 
  -3   4   3        0.43        3.55      2.73 o 
  -2   4   3      216.41      200.34      4.09 o 
  -1   4   3        0.36        1.85      2.07 o 
   0   4   3      202.69      196.30      4.88 o 
   1   4   3       64.29       58.92      3.38 o 
   2   4   3        9.17        5.82      2.47 o 
   3   4   3      392.71      416.17      6.55 o 
   4   4   3        0.46        4.81      4.24 o 
   5   4   3        4.55        9.35      4.79 o 
   6   4   3        2.03       10.74      5.92 o 
   7   4   3      204.29      182.64     10.66 o 
   8   4   3        3.63        9.28      5.75 o 
   9   4   3       44.96       34.45      6.32 o 
  10   4   3       19.73       22.81      6.20 o 
  11   4   3        0.40       -3.39     12.04 o 
 -11   5   3        7.74       20.81      7.71 o 
 -10   5   3        4.75        9.27      8.60 o 
  -9   5   3       48.57       65.90      9.34 o 
  -8   5   3      237.38      224.85      9.87 o 
  -7   5   3        2.22        9.38      5.59 o 
  -6   5   3       80.90       80.39      7.71 o 
  -5   5   3       94.47       95.50      5.27 o 
  -4   5   3      151.12      135.73      4.41 o 
  -3   5   3      492.41      493.84      7.47 o 
  -2   5   3      822.23      968.05     11.38 o 
  -1   5   3      528.80      535.32      7.79 o 
   0   5   3       82.75       86.99      4.01 o 
   1   5   3      311.78      324.54      6.37 o 
   2   5   3        1.02        4.16      2.80 o 
   3   5   3      348.59      368.78      6.85 o 
   4   5   3       47.75       45.92      6.16 o 
   5   5   3      229.94      221.15      8.44 o 
   6   5   3       54.47       57.15      7.23 o 
   7   5   3       94.46       82.13      7.76 o 
   8   5   3       24.64       16.77      6.00 o 
   9   5   3        0.09        3.95      5.93 o 
  10   5   3        0.06       -0.35      5.67 o 
  11   5   3        7.58        2.15     11.61 o 
 -11   6   3        3.03        8.73      7.64 o 
 -10   6   3        0.39       13.88      9.20 o 
  -9   6   3        0.03        3.23      7.86 o 
  -8   6   3        1.17       -1.39      7.50 o 
  -7   6   3      115.06       96.77      9.27 o 
  -6   6   3        0.95       -0.44      7.97 o 
  -5   6   3       22.77       17.17      4.81 o 
  -4   6   3       35.84       30.28      3.49 o 
  -3   6   3      261.75      254.10      9.50 o 
  -2   6   3       57.43       65.97      4.80 o 
  -1   6   3        0.00       -0.49      2.79 o 
   0   6   3       34.70       37.89      3.39 o 
   1   6   3       10.75       13.44      3.22 o 
   2   6   3        6.60       11.38      3.06 o 
   3   6   3      165.08      166.83      5.71 o 
   4   6   3       27.01       21.13      5.08 o 
   5   6   3      224.02      233.05      9.85 o 
   6   6   3       14.45        7.45      5.30 o 
   7   6   3      213.80      200.64     10.79 o 
   8   6   3        0.37        2.56      5.30 o 
   9   6   3       28.88       34.81      7.31 o 
  10   6   3        0.20       13.83      8.90 o 
 -10   7   3       10.93        9.15      7.85 o 
  -9   7   3        0.09        4.42      7.89 o 
  -8   7   3        7.49       10.66      7.53 o 
  -7   7   3        4.60        5.80      8.11 o 
  -6   7   3       47.59       50.90      8.00 o 
  -5   7   3      211.74      211.11     12.57 o 
  -4   7   3      189.43      183.42      5.98 o 
  -3   7   3       33.30       37.90      4.49 o 
  -2   7   3      176.25      180.19      6.09 o 
  -1   7   3        6.62        2.41      3.29 o 
   0   7   3       13.21        8.85      2.99 o 
   1   7   3      194.15      205.53      7.15 o 
   2   7   3      279.72      270.68      7.35 o 
   3   7   3       46.56       53.53      4.78 o 
   4   7   3       65.19       77.47      9.42 o 
   5   7   3       72.02       79.19      7.37 o 
   6   7   3       40.83       26.22      5.57 o 
   7   7   3       27.94       16.96      5.35 o 
   8   7   3        1.66        4.41      6.72 o 
   9   7   3       15.11        8.76      8.82 o 
  10   7   3        4.20       10.22     12.74 o 
 -10   8   3        0.99        0.81      5.02 o 
  -9   8   3       30.55       32.89     10.86 o 
  -8   8   3        1.74        3.47     10.25 o 
  -7   8   3       18.93       26.73      7.92 o 
  -6   8   3       47.73       29.58      8.18 o 
  -5   8   3       96.40       98.06     10.48 o 
  -4   8   3        0.01       14.20      7.36 o 
  -3   8   3        4.54        4.11      2.90 o 
  -2   8   3        2.50        3.60      3.28 o 
  -1   8   3        1.07        5.55      3.39 o 
   0   8   3        4.57       14.06      4.26 o 
   1   8   3        9.77       12.41      3.62 o 
   2   8   3      285.92      310.22      8.70 o 
   3   8   3      268.30      289.60      8.39 o 
   4   8   3      240.14      255.59      9.95 o 
   5   8   3       61.26       47.05      5.67 o 
   6   8   3        2.74        5.74      5.34 o 
   7   8   3        0.19        7.13      5.03 o 
   8   8   3        0.52        3.44      9.07 o 
   9   8   3        4.14        6.51      8.96 o 
  -9   9   3        6.19       21.28      8.61 o 
  -8   9   3        2.21        8.27      7.71 o 
  -7   9   3        9.84       15.17      8.69 o 
  -6   9   3        9.86        5.71      7.35 o 
  -5   9   3      214.21      218.56     12.56 o 
  -4   9   3      129.84      126.79      9.46 o 
  -3   9   3       31.87       22.45      5.83 o 
  -2   9   3        9.76        8.75      4.28 o 
  -1   9   3       19.12       13.76      4.75 o 
   0   9   3      199.23      192.61      8.26 o 
   1   9   3        2.15        5.01      4.45 o 
   2   9   3       80.32       83.66      5.67 o 
   3   9   3        7.26        2.17      3.52 o 
   4   9   3       39.82       34.59      5.42 o 
   5   9   3        2.80        6.15      5.31 o 
   6   9   3        5.97        6.07      4.87 o 
   7   9   3        0.10        0.31     10.37 o 
   8   9   3       24.38       36.62     10.61 o 
   9   9   3        0.05       -2.12      9.79 o 
  -8  10   3        5.78        2.77      7.74 o 
  -7  10   3       16.59       15.97      8.01 o 
  -6  10   3       17.07        4.42      8.42 o 
  -5  10   3        1.55       10.69      7.31 o 
  -4  10   3       66.81       63.70      8.97 o 
  -3  10   3       49.29       44.59      6.59 o 
  -2  10   3       11.59       10.55      3.70 o 
  -1  10   3        0.19        9.65      4.08 o 
   0  10   3       78.59       79.40      5.88 o 
   1  10   3        8.48        7.44      4.11 o 
   2  10   3       33.36       32.72      6.19 o 
   3  10   3        5.94       11.92      5.35 o 
   4  10   3        0.31        2.01      4.55 o 
   5  10   3        0.81        3.51      4.79 o 
   6  10   3       10.29        2.62      8.75 o 
   7  10   3        3.89        5.83      9.02 o 
   8  10   3        0.29       12.43      9.46 o 
  -7  11   3       23.02       19.66      8.44 o 
  -6  11   3       16.34       12.54      7.83 o 
  -5  11   3       18.06       21.62      8.26 o 
  -4  11   3        2.39        7.04      7.36 o 
  -3  11   3        4.34        4.11      6.42 o 
  -2  11   3        4.80        4.55      4.80 o 
  -1  11   3       11.70        6.76      4.39 o 
   0  11   3       31.40       28.15      4.71 o 
   1  11   3        2.49        0.77      4.21 o 
   2  11   3      102.75      101.16      7.55 o 
   3  11   3       12.71       19.18      5.34 o 
   4  11   3        0.14       10.08      4.95 o 
   5  11   3        2.76        6.95      8.44 o 
   6  11   3        1.86       12.51      9.52 o 
   7  11   3        1.12       -1.07      8.97 o 
  -6  12   3       28.92       19.69      8.38 o 
  -5  12   3       13.58       14.45      7.41 o 
  -4  12   3        1.13       -2.46      6.80 o 
  -3  12   3        0.02        5.74      6.89 o 
  -2  12   3        3.48        0.54      4.82 o 
  -1  12   3        1.63        9.74      5.93 o 
   0  12   3        0.35       -1.63      4.19 o 
   1  12   3        0.13        1.73      4.10 o 
   2  12   3       19.60       12.07      4.04 o 
   3  12   3        0.15       -0.33      5.44 o 
   4  12   3        0.04       11.23      8.21 o 
   5  12   3        0.30       -1.35      8.09 o 
   6  12   3        8.52       11.55      9.05 o 
  -5  13   3        2.48        5.06      5.57 o 
  -4  13   3        1.70       10.62      7.19 o 
  -3  13   3       11.03        6.66      5.40 o 
  -2  13   3        2.50        4.25      6.06 o 
  -1  13   3        2.68       12.99      5.05 o 
   0  13   3       12.43        9.91      4.92 o 
   1  13   3        4.18        2.96      6.28 o 
   2  13   3        2.12       -7.44      8.17 o 
   3  13   3        1.27       -0.80      7.44 o 
   4  13   3       14.15       16.00      9.93 o 
  -2  14   3        3.03        8.54      7.92 o 
  -1  14   3        3.63        8.85      7.64 o 
   0  14   3        3.09        0.39     13.63 o 
   1  14   3        0.10        3.60     11.83 o 
 -12   0   4        2.17       16.30     17.78 o 
 -10   0   4       57.34       78.34     25.38 o 
  -8   0   4      114.46      115.02      9.30 o 
  -6   0   4       57.93       82.89      6.51 o 
  -4   0   4      217.30      225.64      8.47 o 
  -2   0   4       49.44       45.28      5.90 o 
   2   0   4     8438.07     8347.05     32.64 o 
   4   0   4       50.74       65.03      5.63 o 
   6   0   4       17.73       26.02      6.42 o 
   8   0   4        4.23        4.92      7.78 o 
  10   0   4      168.31      162.25     16.21 o 
 -12   1   4       14.48       19.66      9.26 o 
 -11   1   4        0.69        1.15      6.98 o 
 -10   1   4       28.38       32.52     10.66 o 
  -9   1   4       15.36       17.39      5.26 o 
  -8   1   4      231.77      218.03      7.80 o 
  -7   1   4      215.69      189.86      6.94 o 
  -6   1   4      108.66      103.30      5.88 o 
  -5   1   4      255.71      275.63      7.68 o 
  -4   1   4       17.62       14.95      4.24 o 
  -3   1   4        7.76        9.17      2.78 o 
  -2   1   4     1024.49      942.00     10.93 o 
  -1   1   4      160.49      167.79      3.99 o 
   0   1   4    11616.65    11281.40    122.02 o 
   1   1   4      138.76      130.34      4.24 o 
   2   1   4       38.86       35.01      3.09 o 
   3   1   4     1488.46     1554.60     11.68 o 
   4   1   4       12.09       10.91      3.77 o 
   5   1   4       79.42       76.69      4.68 o 
   6   1   4      235.29      236.22      7.51 o 
   7   1   4       80.31       82.57      6.28 o 
   8   1   4      657.94      716.96     15.51 o 
   9   1   4        0.07        0.05      5.47 o 
  10   1   4       49.68       41.07      9.07 o 
  11   1   4       16.43       14.49      7.53 o 
 -11   2   4        9.30        9.19      9.22 o 
 -10   2   4       25.65       16.69      5.50 o 
  -9   2   4       21.44       15.05      5.84 o 
  -8   2   4       82.10       78.41      7.59 o 
  -7   2   4       33.35       30.16      4.15 o 
  -6   2   4      254.74      251.16      7.45 o 
  -5   2   4       74.35       78.90      4.78 o 
  -4   2   4      288.63      329.51      6.24 o 
  -3   2   4        7.29        8.81      2.93 o 
  -2   2   4       13.15        7.42      3.54 o 
  -1   2   4        2.87        2.03      1.84 o 
   0   2   4     2304.60     2152.44     10.70 o 
   1   2   4      201.11      170.42      3.02 o 
   2   2   4        5.47        6.24      2.57 o 
   3   2   4      113.07      116.37      5.03 o 
   4   2   4       99.03       94.04      4.39 o 
   5   2   4      282.21      281.23      6.94 o 
   6   2   4      281.21      269.69      7.45 o 
   7   2   4        4.20       13.91      6.05 o 
   8   2   4      217.51      208.18      9.78 o 
   9   2   4      135.78      132.99      8.80 o 
  10   2   4       35.23       33.66      7.73 o 
  11   2   4        0.41       -2.68      6.98 o 
 -11   3   4       18.66       16.18      9.33 o 
 -10   3   4        2.43        2.70      6.34 o 
  -9   3   4       29.60       31.22      9.86 o 
  -8   3   4       30.40       21.62      5.83 o 
  -7   3   4       67.53       67.03      6.30 o 
  -6   3   4       16.61       17.68      5.10 o 
  -5   3   4      152.74      157.04      6.24 o 
  -4   3   4        1.30        2.19      2.13 o 
  -3   3   4      419.22      399.23      7.49 o 
  -2   3   4        6.67        8.11      3.42 o 
  -1   3   4       28.84       23.43      2.11 o 
   0   3   4        1.90       -0.06      1.84 o 
   1   3   4      439.89      383.48      5.25 o 
   2   3   4      505.97      552.40      6.75 o 
   3   3   4     2527.93     2578.14     19.84 o 
   4   3   4        0.03        2.40      2.47 o 
   5   3   4      483.32      523.58     15.98 o 
   6   3   4      337.17      355.54     12.69 o 
   7   3   4       58.10       53.61      6.36 o 
   8   3   4       29.94       33.19      6.61 o 
   9   3   4        9.02        5.13      5.72 o 
  10   3   4        2.80       18.43      5.88 o 
  11   3   4       52.95       45.85     11.44 o 
 -11   4   4        0.08        3.97      7.05 o 
 -10   4   4        0.76        9.62      6.98 o 
  -9   4   4       20.95       14.10      8.42 o 
  -8   4   4        1.29        2.12      4.90 o 
  -7   4   4       28.13       36.35      8.41 o 
  -6   4   4      123.82      132.90      6.86 o 
  -5   4   4      200.95      195.45      5.31 o 
  -4   4   4      217.52      245.57      5.08 o 
  -3   4   4      256.66      268.22      7.07 o 
  -2   4   4       62.88       48.36      3.39 o 
  -1   4   4      906.12      927.21     10.27 o 
   0   4   4      143.85      161.34      4.51 o 
   1   4   4       18.27       14.79      2.59 o 
   2   4   4        2.48        6.77      2.90 o 
   3   4   4      154.08      127.12      4.38 o 
   4   4   4        3.40        3.56      1.95 o 
   5   4   4       27.91       32.70      6.06 o 
   6   4   4       98.31       91.47      7.14 o 
   7   4   4      448.86      421.83     14.21 o 
   8   4   4       21.00       19.07      5.85 o 
   9   4   4       27.61       46.99      7.13 o 
  10   4   4        0.01        3.54      5.57 o 
  11   4   4       12.38        2.59      8.56 o 
 -11   5   4        4.68       -1.63      8.08 o 
 -10   5   4        0.42       -2.99      7.32 o 
  -9   5   4      178.38      163.81     22.12 o 
  -8   5   4        3.96       12.11      7.49 o 
  -7   5   4       99.13       94.62     10.04 o 
  -6   5   4       16.80       23.51      3.93 o 
  -5   5   4      161.63      162.11     11.07 o 
  -4   5   4        2.72        3.35      2.65 o 
  -3   5   4       21.11       18.78      4.21 o 
  -2   5   4       83.07       89.12      3.53 o 
  -1   5   4       19.03       25.86      2.98 o 
   0   5   4       31.88       43.99      4.22 o 
   1   5   4      143.45      131.01      6.19 o 
   2   5   4       41.06       44.45      3.40 o 
   3   5   4        1.44        3.08      2.45 o 
   4   5   4      199.30      217.63      7.09 o 
   5   5   4      343.61      348.47     10.54 o 
   6   5   4      220.37      235.03     10.13 o 
   7   5   4       15.53       16.10      8.43 o 
   8   5   4        7.99       10.76      5.54 o 
   9   5   4       12.65        9.86      5.84 o 
  10   5   4       20.82       19.48      7.40 o 
 -10   6   4        0.81        2.63      7.89 o 
  -9   6   4        1.34       12.45      7.95 o 
  -8   6   4       10.71       14.78      7.85 o 
  -7   6   4       38.52       17.30      8.18 o 
  -6   6   4      105.41       96.70      9.81 o 
  -5   6   4      187.77      179.95     11.48 o 
  -4   6   4        0.11        1.73      3.46 o 
  -3   6   4        2.70        4.86      4.22 o 
  -2   6   4       43.72       32.67      6.13 o 
  -1   6   4        1.59        3.99      3.21 o 
   0   6   4       20.91       11.96      3.70 o 
   1   6   4       97.88       95.90      4.56 o 
   2   6   4        0.01        4.95      3.47 o 
   3   6   4       60.21       69.23      4.74 o 
   4   6   4      867.10      923.83     14.97 o 
   5   6   4      245.40      244.40     10.11 o 
   6   6   4       61.41       70.82      6.64 o 
   7   6   4       11.68       17.73      6.44 o 
   8   6   4        8.14       10.34      5.81 o 
   9   6   4        0.02       12.07      7.00 o 
  10   6   4        0.05       10.67     10.58 o 
 -10   7   4        1.57        9.81      8.33 o 
  -9   7   4       15.41       16.19      8.92 o 
  -8   7   4        0.80       16.27      8.07 o 
  -7   7   4        0.66        6.06      7.59 o 
  -6   7   4       14.80       11.62      7.76 o 
  -5   7   4       71.26       76.18      9.01 o 
  -4   7   4      153.67      141.94      7.11 o 
  -3   7   4      185.21      212.29      6.64 o 
  -2   7   4        7.20        9.09      3.80 o 
  -1   7   4       14.13       10.57      3.75 o 
   0   7   4       14.44       13.80      3.20 o 
   1   7   4       95.94      113.59      5.88 o 
   2   7   4        7.54       11.07      3.79 o 
   3   7   4      102.32      106.64      5.85 o 
   4   7   4      252.47      262.02     10.75 o 
   5   7   4      229.43      218.43      9.57 o 
   6   7   4        4.20        6.00      5.02 o 
   7   7   4       27.57       18.46      7.53 o 
   8   7   4       40.97       49.95      7.57 o 
   9   7   4        0.02       -1.39      6.79 o 
  10   7   4        3.13       13.81      9.03 o 
 -10   8   4       41.52       47.24      9.36 o 
  -9   8   4        3.86       14.57      8.17 o 
  -8   8   4        0.52       -0.02      7.98 o 
  -7   8   4       40.84       39.33      8.87 o 
  -6   8   4        8.40        0.91      7.40 o 
  -5   8   4        7.66       14.41      9.31 o 
  -4   8   4      466.91      470.26     15.63 o 
  -3   8   4        0.18       -0.27      4.63 o 
  -2   8   4        6.10        9.21      3.73 o 
  -1   8   4       15.18       10.15      5.77 o 
   0   8   4       19.04       20.99      4.16 o 
   1   8   4       12.71       11.22      3.64 o 
   2   8   4      140.88      151.18      6.92 o 
   3   8   4      243.89      262.02      8.80 o 
   4   8   4       10.96        4.78      4.99 o 
   5   8   4       70.89       66.50      7.03 o 
   6   8   4        3.21        5.41      5.31 o 
   7   8   4        4.28        5.71      5.11 o 
   8   8   4       20.59       18.92      7.10 o 
   9   8   4       30.68       40.48     10.94 o 
  -9   9   4        0.00        9.58      9.02 o 
  -8   9   4        1.93       21.08      8.50 o 
  -7   9   4        1.33        2.09      7.48 o 
  -6   9   4       81.18       67.45     10.30 o 
  -5   9   4        6.01       -1.27      7.35 o 
  -4   9   4       25.70       26.93      9.10 o 
  -3   9   4       40.67       38.90      6.17 o 
  -2   9   4        8.35       15.61      4.30 o 
  -1   9   4        0.12        7.98      3.63 o 
   0   9   4       39.31       44.79      4.73 o 
   1   9   4      102.16      111.94      6.27 o 
   2   9   4       13.38       13.16      4.44 o 
   3   9   4       25.28       23.89      4.38 o 
   4   9   4       23.70        9.00      4.82 o 
   5   9   4       25.85       15.97      5.43 o 
   6   9   4       27.25       31.59      8.45 o 
   7   9   4       19.23       15.35      6.69 o 
   8   9   4        7.58       10.37      9.10 o 
  -8  10   4        7.67       -4.69      7.61 o 
  -7  10   4        0.92        8.55      7.68 o 
  -6  10   4        1.06       13.26      8.80 o 
  -5  10   4       59.57       46.66      8.32 o 
  -4  10   4        0.66        2.16      6.81 o 
  -3  10   4        4.54        9.69      5.85 o 
  -2  10   4        4.21        2.46      5.12 o 
  -1  10   4        0.00       -0.41      3.72 o 
   0  10   4       48.49       56.72      5.23 o 
   1  10   4       44.40       43.33      4.84 o 
   2  10   4       10.77       14.34      4.11 o 
   3  10   4      112.12      104.50      8.21 o 
   4  10   4       17.07       16.11      5.16 o 
   5  10   4        7.74        7.89      6.01 o 
   6  10   4       55.98       38.62      7.59 o 
   7  10   4        9.46       12.78     18.21 o 
   8  10   4        0.06       -3.62      9.22 o 
  -7  11   4       19.78       21.52      8.58 o 
  -6  11   4        2.37       -1.02      7.97 o 
  -5  11   4        5.20       12.20      7.34 o 
  -4  11   4        1.81        2.70      6.77 o 
  -3  11   4       37.51       44.04      8.04 o 
  -2  11   4        2.39        1.55      4.71 o 
  -1  11   4       10.92        8.43      5.79 o 
   0  11   4        9.29        7.44      3.93 o 
   1  11   4       98.72       84.46      6.83 o 
   2  11   4        0.38        8.97      4.26 o 
   3  11   4       19.36       14.88      5.19 o 
   4  11   4        6.85        1.79      5.69 o 
   5  11   4        1.06        0.70      8.59 o 
   6  11   4        0.16        0.15      9.68 o 
   7  11   4        0.33       -9.23      9.23 o 
  -6  12   4        0.08       -1.63      7.47 o 
  -5  12   4        0.66       -1.36      7.03 o 
  -4  12   4        0.84        8.91      7.02 o 
  -3  12   4        3.66       -2.63      6.41 o 
  -2  12   4       11.47        4.26      4.84 o 
  -1  12   4        0.37       -0.39      4.73 o 
   0  12   4        3.45        4.93      4.88 o 
   1  12   4       12.41       15.43      3.64 o 
   2  12   4        0.00        2.03      4.73 o 
   3  12   4       31.97       22.74      6.87 o 
   4  12   4        0.03        0.15      7.91 o 
   5  12   4       16.40       20.64      8.91 o 
   6  12   4        0.86       11.26     11.82 o 
  -4  13   4        1.67        8.71      7.20 o 
  -3  13   4        1.02        6.15      7.28 o 
  -2  13   4        0.04       15.92      6.40 o 
  -1  13   4        5.75       13.20      5.22 o 
   0  13   4        0.84        8.50      5.72 o 
   1  13   4        6.38        6.76      6.92 o 
   2  13   4        7.45       11.52     10.15 o 
   3  13   4        0.37       -4.40      7.51 o 
   4  13   4        0.13        5.56      6.02 o 
  -1  14   4        0.67       -3.90      8.96 o 
   0  14   4        3.65       -5.64     14.81 o 
   1  14   4        6.91        7.05      9.90 o 
 -11   0   5       64.15       43.67     12.77 o 
  -9   0   5      114.27      108.62      8.97 o 
  -7   0   5       91.69       86.32     10.19 o 
  -5   0   5        0.74        5.16      4.76 o 
  -3   0   5      715.53      760.89     11.71 o 
  -1   0   5     8990.30     8580.46     30.66 o 
   1   0   5      624.28      649.28      8.92 o 
   3   0   5       33.28       35.18      4.83 o 
   5   0   5      514.29      545.82     13.77 o 
   7   0   5      560.17      612.93     20.07 o 
   9   0   5      228.09      189.36     21.07 o 
  11   0   5       10.31       18.52     10.14 o 
 -12   1   5        1.60       13.69     12.30 o 
 -11   1   5       26.43       22.34      7.89 o 
 -10   1   5        0.14        9.87      6.11 o 
  -9   1   5        1.82        4.19      5.09 o 
  -8   1   5        7.25       12.31      4.58 o 
  -7   1   5        7.02       15.01      4.14 o 
  -6   1   5       23.60       21.95      4.04 o 
  -5   1   5      128.82      134.62      5.10 o 
  -4   1   5      886.19      988.59     13.89 o 
  -3   1   5       83.54      100.82      4.42 o 
  -2   1   5       56.00       34.22      3.43 o 
  -1   1   5      109.29       95.01      3.27 o 
   0   1   5     3056.80     2922.67     16.74 o 
   1   1   5     3659.29     3557.50     15.29 o 
   2   1   5      103.47      118.07      3.92 o 
   3   1   5     1773.26     1925.59     13.77 o 
   4   1   5      100.00      106.43      4.52 o 
   5   1   5      347.33      372.34      8.14 o 
   6   1   5       19.28       20.06      5.95 o 
   7   1   5      448.24      470.14     12.21 o 
   8   1   5        7.25        5.06      3.98 o 
   9   1   5       43.84       34.36      6.23 o 
  10   1   5       18.62       15.31      7.22 o 
  11   1   5       10.04        8.78      7.72 o 
 -11   2   5        9.99       16.92     13.94 o 
 -10   2   5        5.41        7.58      5.33 o 
  -9   2   5       13.42       17.31      5.59 o 
  -8   2   5       10.15        9.35      3.63 o 
  -7   2   5       49.88       53.64      4.96 o 
  -6   2   5       14.78        6.52      3.71 o 
  -5   2   5      365.33      421.69      7.84 o 
  -4   2   5       27.69       39.83      3.38 o 
  -3   2   5       53.98       52.72      2.80 o 
  -2   2   5       11.62       12.17      2.60 o 
  -1   2   5      372.36      353.37      5.48 o 
   0   2   5       30.62       32.00      2.32 o 
   1   2   5      171.84      206.79      6.67 o 
   2   2   5      150.26      152.49      4.81 o 
   3   2   5      294.61      320.33      6.19 o 
   4   2   5      745.94      733.64      9.91 o 
   5   2   5       62.99       63.19      4.16 o 
   6   2   5       14.55       18.47      4.22 o 
   7   2   5      115.06       99.44      7.28 o 
   8   2   5        1.48        6.68      5.48 o 
   9   2   5       24.46       26.98      6.66 o 
  10   2   5        0.56        3.93     10.47 o 
  11   2   5        0.21        0.01      6.71 o 
 -11   3   5        0.70        0.71      9.25 o 
 -10   3   5        3.29        5.08      6.35 o 
  -9   3   5       90.29       84.43      9.14 o 
  -8   3   5        2.16        3.93      6.34 o 
  -7   3   5      547.07      540.19     12.48 o 
  -6   3   5       19.06       20.25      3.19 o 
  -5   3   5       23.08       19.74      3.49 o 
  -4   3   5       13.12       10.27      3.64 o 
  -3   3   5       26.85       25.39      4.30 o 
  -2   3   5      479.72      500.63      9.95 o 
  -1   3   5      202.58      188.62      4.20 o 
   0   3   5      730.22      727.90      7.44 o 
   1   3   5      241.00      247.98      3.28 o 
   2   3   5      116.56      103.67      4.62 o 
   3   3   5      346.34      363.21      6.75 o 
   4   3   5      159.05      173.33      5.23 o 
   5   3   5       16.67       17.52      3.51 o 
   6   3   5        9.03        7.03      5.89 o 
   7   3   5      104.42       95.61      8.23 o 
   8   3   5       44.33       34.82      5.99 o 
   9   3   5        0.31        3.41      5.58 o 
  10   3   5       30.60       24.18      5.96 o 
  11   3   5        0.96       17.69      9.04 o 
 -11   4   5        9.55        8.43      7.20 o 
 -10   4   5        1.52        6.26      7.08 o 
  -9   4   5       49.60       37.57      9.15 o 
  -8   4   5        0.25        2.63      4.32 o 
  -7   4   5      267.39      270.35     11.44 o 
  -6   4   5       14.70       13.59      3.25 o 
  -5   4   5      301.61      318.21      7.06 o 
  -4   4   5       34.67       41.26      4.26 o 
  -3   4   5       24.77       26.89      4.14 o 
  -2   4   5        8.71        7.47      3.63 o 
  -1   4   5       88.27       65.69      3.05 o 
   0   4   5       57.65       52.43      3.32 o 
   1   4   5      764.36      817.33      8.83 o 
   2   4   5        1.14        5.41      2.89 o 
   3   4   5      119.38      119.21      4.54 o 
   4   4   5       63.30       64.05      4.01 o 
   5   4   5       43.06       44.63      6.62 o 
   6   4   5      613.50      693.62     19.37 o 
   7   4   5      121.85      148.92      8.96 o 
   8   4   5        1.19        0.55      5.38 o 
   9   4   5        1.13        5.50      5.53 o 
  10   4   5        6.55        9.61      5.82 o 
 -11   5   5        0.01        1.68      9.27 o 
 -10   5   5        9.78        9.71      7.66 o 
  -9   5   5        8.53       12.80      7.56 o 
  -8   5   5       62.93       63.04      8.82 o 
  -7   5   5        0.13       -4.78      7.58 o 
  -6   5   5        1.05        4.16      7.21 o 
  -5   5   5      108.52      105.36      5.64 o 
  -4   5   5       48.91       53.97      4.92 o 
  -3   5   5      205.16      210.07      9.09 o 
  -2   5   5        9.36        8.53      1.56 o 
  -1   5   5        0.58       -1.77      3.33 o 
   0   5   5      283.49      300.84      6.39 o 
   1   5   5      409.81      436.97      7.42 o 
   2   5   5       46.07       44.76      3.45 o 
   3   5   5       41.25       50.07      3.86 o 
   4   5   5      146.67      137.76      5.21 o 
   5   5   5      634.68      666.57     16.09 o 
   6   5   5       43.22       48.48      7.23 o 
   7   5   5        1.27        0.85      5.45 o 
   8   5   5        8.34       12.03      5.41 o 
   9   5   5        1.59        4.40      5.95 o 
  10   5   5        0.16        0.45      7.94 o 
 -10   6   5        0.63       -0.99      7.94 o 
  -9   6   5        4.50       18.65      8.02 o 
  -8   6   5       51.99       57.75     13.90 o 
  -7   6   5      191.00      207.64     12.63 o 
  -6   6   5      119.24      131.24     10.27 o 
  -5   6   5       29.31       29.73      7.45 o 
  -4   6   5        7.15        8.81      4.45 o 
  -3   6   5       31.56       35.48      5.20 o 
  -2   6   5       14.80       15.21      2.51 o 
  -1   6   5     1075.76     1140.90     12.66 o 
   0   6   5        1.95       -0.45      2.88 o 
   1   6   5      125.43      119.91      5.07 o 
   2   6   5       33.75       37.52      3.81 o 
   3   6   5      342.83      336.77      9.20 o 
   4   6   5       40.19       39.15      5.35 o 
   5   6   5      102.14      113.77      6.71 o 
   6   6   5      399.18      392.51     11.61 o 
   7   6   5       58.47       57.56      6.85 o 
   8   6   5       17.15       18.21      7.13 o 
   9   6   5       14.46       11.28      6.99 o 
  10   6   5        0.01        6.46      6.97 o 
 -10   7   5        0.69        4.71      8.11 o 
  -9   7   5       46.94       41.60      8.71 o 
  -8   7   5        4.97        4.53      7.75 o 
  -7   7   5        0.01        3.74      8.41 o 
  -6   7   5      218.03      204.93     13.35 o 
  -5   7   5       62.99       64.59     10.88 o 
  -4   7   5        6.36        7.93      5.44 o 
  -3   7   5        0.21        0.46      4.93 o 
  -2   7   5       11.83       15.79      3.32 o 
  -1   7   5       78.03       83.54      4.76 o 
   0   7   5        5.71        6.26      3.38 o 
   1   7   5      147.39      140.38      5.95 o 
   2   7   5       36.26       31.36      4.72 o 
   3   7   5       13.63       10.42      3.64 o 
   4   7   5      105.63      109.11      7.91 o 
   5   7   5       40.57       42.58      5.78 o 
   6   7   5       41.66       29.30      6.28 o 
   7   7   5       26.19       35.17      6.55 o 
   8   7   5       16.36       17.19      8.05 o 
   9   7   5        3.48        6.65      6.90 o 
  -9   8   5       51.09       55.81     10.32 o 
  -8   8   5        7.06        1.06      8.08 o 
  -7   8   5        9.29       19.90      9.13 o 
  -6   8   5       33.13       52.13     10.55 o 
  -5   8   5        8.62       16.84      8.76 o 
  -4   8   5      144.69      169.16      7.90 o 
  -3   8   5       58.90       57.64      6.20 o 
  -2   8   5       50.91       43.39      6.25 o 
  -1   8   5        5.70       11.33      4.29 o 
   0   8   5       61.76       55.20      6.16 o 
   1   8   5       38.68       35.10      4.50 o 
   2   8   5        5.49        8.88      4.35 o 
   3   8   5        9.30        7.90      3.79 o 
   4   8   5      403.08      390.22     13.73 o 
   5   8   5       32.77       37.20      5.83 o 
   6   8   5       39.85       39.50      7.58 o 
   7   8   5       26.42       37.42     10.17 o 
   8   8   5       14.65       10.38      7.06 o 
   9   8   5        3.13       10.60     14.25 o 
  -9   9   5        0.05       -0.99      8.24 o 
  -8   9   5        0.01       13.48      9.07 o 
  -7   9   5        4.99       11.31      7.81 o 
  -6   9   5        6.17       17.16      8.10 o 
  -5   9   5        0.38        5.81      7.45 o 
  -4   9   5       54.62       43.85      7.47 o 
  -3   9   5        6.40        6.60      5.06 o 
  -2   9   5       26.61       23.27      5.21 o 
  -1   9   5       18.53       18.34      4.07 o 
   0   9   5       13.36       19.03      4.17 o 
   1   9   5        0.00        5.21      4.04 o 
   2   9   5       56.80       64.24      5.33 o 
   3   9   5        1.60        3.46      3.32 o 
   4   9   5      119.04      127.90      9.57 o 
   5   9   5        1.81        1.91      6.37 o 
   6   9   5       27.62       34.78      8.54 o 
   7   9   5       19.44       20.36      8.03 o 
   8   9   5        0.00       -4.15      9.00 o 
  -8  10   5        0.22       -0.69      7.99 o 
  -7  10   5        3.76       15.27      8.18 o 
  -6  10   5       15.90        7.28      7.55 o 
  -5  10   5        3.80        3.79      7.37 o 
  -4  10   5       27.25       26.15      7.45 o 
  -3  10   5      109.78      109.89      9.70 o 
  -2  10   5       12.92       21.23      5.19 o 
  -1  10   5        8.46       11.21      3.03 o 
   0  10   5        3.80       12.97      4.62 o 
   1  10   5       81.02       87.88      6.04 o 
   2  10   5      253.38      272.65      9.90 o 
   3  10   5       23.58       25.21      5.71 o 
   4  10   5       13.93       12.46      7.20 o 
   5  10   5        3.24       14.01      7.00 o 
   6  10   5        0.78        6.20      8.26 o 
   7  10   5        3.82        7.51     10.04 o 
  -7  11   5       13.80       17.75     15.45 o 
  -6  11   5        6.01       10.55      7.88 o 
  -5  11   5        6.30       16.21      8.47 o 
  -4  11   5        3.70        5.00      6.99 o 
  -3  11   5        9.27       -2.60      6.93 o 
  -2  11   5       55.18       61.23      7.12 o 
  -1  11   5       23.75       14.86      5.22 o 
   0  11   5        4.95       -0.05      4.14 o 
   1  11   5        1.09        8.33      4.31 o 
   2  11   5       44.87       41.83      5.24 o 
   3  11   5        8.43        9.88      5.89 o 
   4  11   5        5.82        7.74      6.54 o 
   5  11   5        2.69        9.97      8.37 o 
   6  11   5        1.10        0.16      9.51 o 
   7  11   5        0.18        2.98      9.77 o 
  -6  12   5        1.07        4.14      7.76 o 
  -5  12   5        0.11       -5.21      6.95 o 
  -4  12   5        1.32       -5.54      6.81 o 
  -3  12   5        2.23        7.87      6.59 o 
  -2  12   5        0.36        6.35      3.54 o 
  -1  12   5       22.48       21.08      5.99 o 
   0  12   5        6.03        8.19      4.02 o 
   1  12   5       13.65        5.66      4.96 o 
   2  12   5       13.28        8.26      6.13 o 
   3  12   5        0.18       -1.06      6.09 o 
   4  12   5       19.87       27.25     10.06 o 
   5  12   5       10.35       31.14      9.47 o 
  -4  13   5        1.67       -1.77      6.98 o 
  -3  13   5        1.46       -2.56      5.66 o 
  -2  13   5        5.08       17.68      8.45 o 
  -1  13   5        7.30        0.01      8.25 o 
   0  13   5        7.49        8.47      6.02 o 
   1  13   5       38.63       34.16     10.88 o 
   2  13   5        4.88       14.00      7.54 o 
   3  13   5        8.70       15.60     22.92 o 
   4  13   5        0.00        4.23      8.80 o 
  -1  14   5        3.92        0.63      9.67 o 
   0  14   5        6.61       46.22     23.42 o 
 -12   0   6        2.94       17.71     17.08 o 
 -10   0   6       17.65       37.54     10.33 o 
  -8   0   6       73.44       69.00      7.92 o 
  -6   0   6      142.81      151.50      8.62 o 
  -4   0   6        0.31        3.55      4.61 o 
  -2   0   6     2824.01     2907.15     21.66 o 
   0   0   6    10836.21    10876.87     99.34 o 
   2   0   6     1348.13     1459.34     15.35 o 
   4   0   6     3024.53     3472.48     34.39 o 
   6   0   6      218.86      189.95      9.30 o 
   8   0   6       44.65       42.04     10.50 o 
  10   0   6        7.85       14.14      9.88 o 
 -12   1   6        0.12       24.89     13.15 o 
 -11   1   6       26.81       23.28      9.03 o 
 -10   1   6       22.24       18.80      5.31 o 
  -9   1   6       39.75       38.83      4.76 o 
  -8   1   6      203.82      223.67      8.36 o 
  -7   1   6        0.83        3.01      3.96 o 
  -6   1   6       23.07       33.04      4.65 o 
  -5   1   6       21.02       30.71      4.93 o 
  -4   1   6        1.62        8.57      3.36 o 
  -3   1   6     1365.34     1448.00     12.57 o 
  -2   1   6      142.44      150.77      4.21 o 
  -1   1   6       48.01       54.72      3.41 o 
   0   1   6     2366.08     2289.15     18.52 o 
   1   1   6       33.60       30.12      2.10 o 
   2   1   6     1808.06     1837.41     11.93 o 
   3   1   6       16.59       21.53      3.59 o 
   4   1   6      139.30      138.13      5.15 o 
   5   1   6       76.97       83.46      6.31 o 
   6   1   6      439.16      480.66     10.96 o 
   7   1   6      432.89      451.86     12.03 o 
   8   1   6       35.01       29.06      4.82 o 
   9   1   6        9.06        8.49      5.64 o 
  10   1   6        5.74       -4.05      6.56 o 
  11   1   6        6.23        6.75      7.09 o 
 -11   2   6       25.27       32.08      9.93 o 
 -10   2   6       21.12       26.67      5.72 o 
  -9   2   6       31.04       29.18      6.12 o 
  -8   2   6      297.39      326.66      9.20 o 
  -7   2   6      251.77      244.64      9.89 o 
  -6   2   6       12.47        9.06      3.70 o 
  -5   2   6      279.85      313.19      7.43 o 
  -4   2   6       77.53       64.66      3.75 o 
  -3   2   6      897.24      905.85     10.83 o 
  -2   2   6       48.31       42.56      2.74 o 
  -1   2   6      994.68     1012.74      8.46 o 
   0   2   6      121.08      101.49      4.70 o 
   1   2   6      386.24      366.73      7.77 o 
   2   2   6     3353.35     3633.58     17.63 o 
   3   2   6        2.03        5.06      3.78 o 
   4   2   6      805.13      921.94     11.35 o 
   5   2   6      512.15      551.23     10.67 o 
   6   2   6      537.80      581.08     11.48 o 
   7   2   6       12.11       14.11      4.13 o 
   8   2   6       52.33       55.78      8.75 o 
   9   2   6       21.43       18.60      6.01 o 
  10   2   6        6.04        4.07      6.81 o 
  11   2   6        4.60       16.38      9.63 o 
 -11   3   6       11.94        4.62      9.98 o 
 -10   3   6        6.26       11.28      7.36 o 
  -9   3   6        0.19        3.92      6.81 o 
  -8   3   6        7.42        4.15      4.87 o 
  -7   3   6       97.99       99.20      5.72 o 
  -6   3   6      109.76      106.45      5.29 o 
  -5   3   6      420.64      405.52      8.28 o 
  -4   3   6      195.36      178.39      5.34 o 
  -3   3   6      181.90      175.40      7.77 o 
  -2   3   6      109.91       89.61      4.87 o 
  -1   3   6        2.84        1.84      1.93 o 
   0   3   6       49.61       53.41      2.70 o 
   1   3   6      106.37      101.25      5.14 o 
   2   3   6      888.92      992.57      8.90 o 
   3   3   6      454.74      479.63     10.25 o 
   4   3   6       57.99       64.83      5.84 o 
   5   3   6      330.87      316.77      7.70 o 
   6   3   6       53.82       56.22      4.54 o 
   7   3   6        9.50       11.29      6.05 o 
   8   3   6        2.47        6.27      5.37 o 
   9   3   6        2.07        9.05      5.72 o 
  10   3   6        1.00        9.22      5.53 o 
  11   3   6        0.15        2.10     10.62 o 
 -11   4   6        0.14       15.54      7.56 o 
 -10   4   6        0.01       19.87      8.71 o 
  -9   4   6        8.64        5.03      7.06 o 
  -8   4   6        4.24       -4.59      6.96 o 
  -7   4   6      180.56      163.77     10.63 o 
  -6   4   6      263.99      273.47      9.52 o 
  -5   4   6       10.10        6.91      4.46 o 
  -4   4   6        0.64        7.59      4.19 o 
  -3   4   6       94.26      106.97      5.71 o 
  -2   4   6        7.48        8.22      3.94 o 
  -1   4   6     1012.46     1026.47     10.56 o 
   0   4   6     1098.75     1185.80     10.85 o 
   1   4   6       99.91      108.95      3.98 o 
   2   4   6      493.12      509.21      6.79 o 
   3   4   6       59.86       61.89      3.91 o 
   4   4   6      921.00      946.36     14.29 o 
   5   4   6       19.53       18.24      3.91 o 
   6   4   6      267.92      258.23     16.72 o 
   7   4   6      181.21      180.52      9.29 o 
   8   4   6        1.19       -0.61      5.08 o 
   9   4   6        0.55       -5.26      5.26 o 
  10   4   6        0.19        4.06      7.08 o 
 -11   5   6        0.02       -0.27      7.28 o 
 -10   5   6        5.70       13.92      7.79 o 
  -9   5   6       17.60        4.99      7.43 o 
  -8   5   6        2.24        9.71      7.72 o 
  -7   5   6       61.96       75.27      8.62 o 
  -6   5   6       65.76       66.41     10.01 o 
  -5   5   6      108.26       95.80      6.36 o 
  -4   5   6      307.10      302.24      9.15 o 
  -3   5   6        3.42        3.18      4.78 o 
  -2   5   6       37.56       29.94      4.82 o 
  -1   5   6        9.94        9.81      2.31 o 
   0   5   6       25.03       29.10      3.09 o 
   1   5   6      681.08      709.26      9.04 o 
   2   5   6        0.02        2.69      4.69 o 
   3   5   6      230.49      221.81      6.55 o 
   4   5   6        7.93        7.45      3.77 o 
   5   5   6       18.66       25.83      7.82 o 
   6   5   6        2.40        6.73      5.10 o 
   7   5   6        0.71        3.50      5.20 o 
   8   5   6       17.70       17.60      5.68 o 
   9   5   6       25.95       35.81      7.83 o 
  10   5   6        3.20       -1.56      7.10 o 
 -10   6   6        6.94       13.92      7.78 o 
  -9   6   6        0.08        6.40      7.59 o 
  -8   6   6       22.45       10.52      7.91 o 
  -7   6   6        0.71       -0.23      7.26 o 
  -6   6   6      134.85      115.80     10.09 o 
  -5   6   6      149.61      155.26     10.72 o 
  -4   6   6        9.03        5.82      5.16 o 
  -3   6   6       42.61       41.60      5.26 o 
  -2   6   6       86.33       90.20      3.74 o 
  -1   6   6      108.86      115.32      4.95 o 
   0   6   6      167.98      155.85      5.59 o 
   1   6   6      182.66      173.12      5.88 o 
   2   6   6       28.39       36.15      3.68 o 
   3   6   6       48.82       60.21      5.09 o 
   4   6   6      495.41      490.16      9.41 o 
   5   6   6        7.60        2.10      4.50 o 
   6   6   6        1.44        3.73      5.33 o 
   7   6   6       10.27       11.92      5.25 o 
   8   6   6       59.69       49.82      8.05 o 
   9   6   6        0.07       10.72      7.18 o 
  10   6   6        0.44        6.39      6.93 o 
 -10   7   6       11.16        1.07      7.97 o 
  -9   7   6        0.94       17.97      8.09 o 
  -8   7   6        1.86        2.97      9.05 o 
  -7   7   6       12.42       21.58      8.62 o 
  -6   7   6       61.44       66.57      9.12 o 
  -5   7   6       74.46       65.68      9.19 o 
  -4   7   6        8.71       19.52      7.00 o 
  -3   7   6       16.39       17.18      4.87 o 
  -2   7   6      219.39      191.17      7.03 o 
  -1   7   6       18.01       15.21      5.00 o 
   0   7   6       21.56       20.87      4.39 o 
   1   7   6        1.86       -4.33      4.94 o 
   2   7   6      148.22      137.13      6.37 o 
   3   7   6        9.92        9.29      3.32 o 
   4   7   6       65.13       63.95      6.40 o 
   5   7   6       14.77        7.96      4.50 o 
   6   7   6        0.90        2.28      7.08 o 
   7   7   6       22.62       19.23      6.96 o 
   8   7   6        3.97        8.87      6.98 o 
   9   7   6        9.06       11.79      7.43 o 
  -9   8   6        0.48        3.63      8.41 o 
  -8   8   6        1.85        0.86      8.59 o 
  -7   8   6        6.74       10.45      7.77 o 
  -6   8   6        0.54       18.19      7.64 o 
  -5   8   6       57.11       53.70      9.21 o 
  -4   8   6       70.00       68.17      6.35 o 
  -3   8   6        4.81       12.73      6.06 o 
  -2   8   6      148.81      148.48      9.54 o 
  -1   8   6       22.96       21.15      4.05 o 
   0   8   6        2.52        3.40      3.61 o 
   1   8   6        5.38        9.57      4.32 o 
   2   8   6      526.50      552.20     13.87 o 
   3   8   6      207.39      197.44      7.15 o 
   4   8   6       21.65       18.46      5.62 o 
   5   8   6       42.24       26.49      7.22 o 
   6   8   6        0.08        3.33      6.95 o 
   7   8   6        0.47        8.82      6.91 o 
   8   8   6        1.91       11.34      7.47 o 
   9   8   6       15.35        7.09      9.41 o 
  -9   9   6       21.63       32.89      9.11 o 
  -8   9   6        9.53        7.79     11.25 o 
  -7   9   6        2.24        6.62      8.06 o 
  -6   9   6       20.57       23.60      8.30 o 
  -5   9   6        4.97       21.89     12.26 o 
  -4   9   6        0.02        2.10      4.45 o 
  -3   9   6      128.59      114.59      7.38 o 
  -2   9   6        0.06       -0.08      4.85 o 
  -1   9   6       41.94       36.00      4.05 o 
   0   9   6        0.33        1.30      3.67 o 
   1   9   6       13.30       15.09      3.98 o 
   2   9   6        9.62       10.33      3.53 o 
   3   9   6       41.28       38.13      7.13 o 
   4   9   6      212.33      216.41     13.50 o 
   5   9   6        4.07       12.99      6.74 o 
   6   9   6        0.00        4.60      6.63 o 
   7   9   6       22.02       38.19      8.27 o 
   8   9   6        0.47        5.26      9.47 o 
  -8  10   6        8.18       22.65      8.68 o 
  -7  10   6       13.92       14.21      8.01 o 
  -6  10   6        1.29       13.27      7.67 o 
  -5  10   6        4.53       -4.59      6.96 o 
  -4  10   6       28.86       26.37      7.42 o 
  -3  10   6        0.20        0.79      4.88 o 
  -2  10   6       30.92       30.66      5.49 o 
  -1  10   6        0.07        3.32      4.23 o 
   0  10   6       19.01       17.02      4.46 o 
   1  10   6        9.43        9.23      3.87 o 
   2  10   6        0.00       -4.87      4.87 o 
   3  10   6       19.91       15.37      7.04 o 
   4  10   6        0.23       13.18     10.38 o 
   5  10   6        3.36       -1.73      8.22 o 
   6  10   6       30.34       29.10      8.65 o 
   7  10   6        1.25       -9.28      9.28 o 
  -7  11   6        8.32       15.34      9.37 o 
  -6  11   6       10.84       16.07      9.91 o 
  -5  11   6        1.45       12.64      7.27 o 
  -4  11   6        3.07        6.90      6.38 o 
  -3  11   6        0.13        7.89      6.34 o 
  -2  11   6       17.04       21.07      5.31 o 
  -1  11   6       36.76       36.74      9.75 o 
   0  11   6        6.01       10.11      5.69 o 
   1  11   6       47.86       45.81      6.20 o 
   2  11   6       10.65        6.11      6.20 o 
   3  11   6       20.56       16.82      5.54 o 
   4  11   6        0.27        2.59      6.61 o 
   5  11   6        1.11       -0.02      6.59 o 
   6  11   6        5.16       -1.36     10.85 o 
  -6  12   6        0.54        6.33      7.79 o 
  -5  12   6        1.18       -2.34      6.88 o 
  -4  12   6        0.07       14.91      7.35 o 
  -3  12   6        5.27        9.05      6.74 o 
  -2  12   6        0.88        2.36      5.16 o 
  -1  12   6        6.46        8.11      7.12 o 
   0  12   6        1.26       -0.02      4.77 o 
   1  12   6        5.94        9.16      5.89 o 
   2  12   6       10.01        9.70      5.84 o 
   3  12   6        5.69        2.95      6.04 o 
   4  12   6       12.61       12.92      8.67 o 
   5  12   6       32.72       34.68     10.09 o 
  -4  13   6        0.02        7.44      9.64 o 
  -3  13   6        2.47        3.91      8.35 o 
  -2  13   6        2.03       12.03     11.39 o 
  -1  13   6        0.28        6.81      6.03 o 
   0  13   6       22.08       12.85      8.00 o 
   1  13   6        6.39        8.87     13.25 o 
   2  13   6        2.05       11.47      5.98 o 
   3  13   6        8.02        0.61     10.63 o 
 -11   0   7       59.44       99.18     26.87 o 
  -9   0   7        8.36        8.08      5.49 o 
  -7   0   7       13.54       15.80      6.38 o 
  -5   0   7       21.87       13.00      5.21 o 
  -3   0   7     4584.37     5024.52     41.14 o 
  -1   0   7      595.81      636.40     12.39 o 
   1   0   7      750.34      732.21     10.74 o 
   3   0   7     1973.56     2249.01     23.67 o 
   5   0   7      157.29      157.22     10.05 o 
   7   0   7       14.01        7.79      6.58 o 
   9   0   7       42.72       49.74     11.63 o 
  11   0   7       68.55      104.82     23.27 o 
 -11   1   7       21.99       30.31      9.63 o 
 -10   1   7        1.49        0.55      4.79 o 
  -9   1   7       13.06       18.65      4.50 o 
  -8   1   7      427.62      463.37     13.14 o 
  -7   1   7        1.12        5.62      4.56 o 
  -6   1   7        6.01        9.69      3.98 o 
  -5   1   7       19.71       21.95      3.31 o 
  -4   1   7      540.36      595.64      9.19 o 
  -3   1   7      374.25      382.12      6.76 o 
  -2   1   7      397.78      416.39      6.30 o 
  -1   1   7     1054.13     1033.39     10.39 o 
   0   1   7      936.05      908.58     15.98 o 
   1   1   7       26.51       28.22      2.57 o 
   2   1   7      181.03      205.86      7.16 o 
   3   1   7     1202.41     1366.18     13.91 o 
   4   1   7       21.86       28.26      3.92 o 
   5   1   7       26.57       31.71      5.81 o 
   6   1   7      287.66      258.54      9.82 o 
   7   1   7      105.43       94.68      6.15 o 
   8   1   7       74.76       72.23      6.96 o 
   9   1   7        6.98        6.24      5.37 o 
  10   1   7        1.03        6.39      6.68 o 
  11   1   7        0.65        5.14      8.58 o 
 -11   2   7        6.12       15.22     11.47 o 
 -10   2   7        1.04        1.62      7.02 o 
  -9   2   7       28.65       27.64      6.05 o 
  -8   2   7      173.73      178.64      6.88 o 
  -7   2   7       35.25       45.35      5.39 o 
  -6   2   7        2.11        8.81      4.00 o 
  -5   2   7      139.20      125.42      5.58 o 
  -4   2   7      679.24      680.42     10.31 o 
  -3   2   7        2.44       11.37      3.49 o 
  -2   2   7        0.64        2.98      2.46 o 
  -1   2   7      465.27      487.85      6.50 o 
   0   2   7      120.97      121.61      4.61 o 
   1   2   7     2185.92     2222.60     21.88 o 
   2   2   7      691.01      678.91      7.79 o 
   3   2   7     2572.22     2813.88     19.25 o 
   4   2   7      200.70      218.93      8.61 o 
   5   2   7       68.88       72.15      5.11 o 
   6   2   7       47.33       44.67      4.91 o 
   7   2   7       12.12       12.17      4.12 o 
   8   2   7       33.67       28.54      6.02 o 
   9   2   7        4.76       12.74      5.45 o 
  10   2   7        1.04        4.62      6.45 o 
 -11   3   7       14.53       26.90      9.94 o 
 -10   3   7        5.97        9.55      6.92 o 
  -9   3   7      115.42       99.11      9.35 o 
  -8   3   7        7.87        7.66      6.96 o 
  -7   3   7        1.73        7.86      3.99 o 
  -6   3   7      388.42      403.24     10.53 o 
  -5   3   7       94.90       87.14      4.50 o 
  -4   3   7      111.61       94.07      6.19 o 
  -3   3   7       29.01       39.05      4.91 o 
  -2   3   7       74.55       72.81      2.58 o 
  -1   3   7      117.94      103.16      3.68 o 
   0   3   7      198.36      207.40      6.46 o 
   1   3   7      438.57      493.05      9.99 o 
   2   3   7      163.87      162.34      6.67 o 
   3   3   7       29.42       21.75      4.82 o 
   4   3   7     1460.71     1559.07     15.41 o 
   5   3   7       36.13       33.84      4.07 o 
   6   3   7      141.33      138.37      8.89 o 
   7   3   7       37.16       33.27      5.69 o 
   8   3   7       18.08       21.46      5.96 o 
   9   3   7        1.09       -0.25      5.20 o 
  10   3   7        8.72       14.66      9.88 o 
 -11   4   7        0.01        4.22      7.27 o 
 -10   4   7        0.13        3.17      7.14 o 
  -9   4   7        4.62        8.99      7.15 o 
  -8   4   7        1.86        9.81      7.01 o 
  -7   4   7        5.11        3.51      7.98 o 
  -6   4   7      149.01      133.41      7.62 o 
  -5   4   7       50.02       47.54      5.20 o 
  -4   4   7       46.55       38.86      5.27 o 
  -3   4   7        9.06        4.82      3.66 o 
  -2   4   7        4.34        6.85      4.11 o 
  -1   4   7       73.84       74.30      3.52 o 
   0   4   7       16.76       18.75      2.36 o 
   1   4   7      276.14      302.71      8.88 o 
   2   4   7       31.02       39.49      4.84 o 
   3   4   7       14.13       10.26      4.54 o 
   4   4   7      114.33      128.47      5.45 o 
   5   4   7      397.12      393.96      8.74 o 
   6   4   7       77.34       78.71      6.80 o 
   7   4   7        8.35        9.79      4.96 o 
   8   4   7        4.48       12.57      5.37 o 
   9   4   7        4.28       11.21      7.33 o 
  10   4   7        0.80        6.51      7.06 o 
 -11   5   7        3.40       10.29      7.60 o 
 -10   5   7        4.35       -2.58      7.27 o 
  -9   5   7        7.55        5.21      7.52 o 
  -8   5   7        0.75        0.78      7.38 o 
  -7   5   7       48.96       64.38      8.62 o 
  -6   5   7      249.57      278.25     10.18 o 
  -5   5   7       21.20       11.13      6.22 o 
  -4   5   7      114.49      105.69      7.25 o 
  -3   5   7       67.04       77.25      8.66 o 
  -2   5   7        0.46       -3.12      3.60 o 
  -1   5   7        0.84        4.09      3.35 o 
   0   5   7      452.03      454.66      7.32 o 
   1   5   7       28.24       34.25      3.04 o 
   2   5   7       50.20       55.98      4.61 o 
   3   5   7      125.04      125.63      4.92 o 
   4   5   7      503.74      519.39     10.64 o 
   5   5   7       11.77       16.99      4.93 o 
   6   5   7       37.65       38.01      6.69 o 
   7   5   7        0.05       -4.62      4.68 o 
   8   5   7       10.65        9.81      7.21 o 
   9   5   7        6.60        7.96      6.95 o 
  10   5   7        0.30        2.77      7.11 o 
 -10   6   7        8.50       12.03      7.88 o 
  -9   6   7       10.87        7.92      7.71 o 
  -8   6   7        9.45        3.50      7.93 o 
  -7   6   7       15.90        7.24      7.63 o 
  -6   6   7       15.43       15.24      7.85 o 
  -5   6   7       77.89       88.60      6.61 o 
  -4   6   7      456.68      450.27     12.62 o 
  -3   6   7        5.21        8.52      5.71 o 
  -2   6   7        3.82        3.98      4.47 o 
  -1   6   7      177.34      180.93      5.89 o 
   0   6   7      182.32      179.79      5.79 o 
   1   6   7       32.67       37.12      3.98 o 
   2   6   7      184.48      201.75      6.45 o 
   3   6   7      320.69      322.47      7.26 o 
   4   6   7        1.11        1.57      3.61 o 
   5   6   7        3.86       -4.79      6.24 o 
   6   6   7        2.98        8.45      7.35 o 
   7   6   7        2.57       20.49      7.52 o 
   8   6   7       10.22       13.27      7.13 o 
   9   6   7        2.35        2.86      6.88 o 
 -10   7   7        1.75        0.36      8.17 o 
  -9   7   7        5.64        5.15      8.08 o 
  -8   7   7        5.95       19.41      8.00 o 
  -7   7   7        0.44        8.40      7.80 o 
  -6   7   7       76.02       58.54      9.17 o 
  -5   7   7       98.86      102.28      6.84 o 
  -4   7   7       30.20       29.83      6.03 o 
  -3   7   7        2.55        0.68      4.93 o 
  -2   7   7        2.43        2.83      4.71 o 
  -1   7   7       88.94       92.52      7.60 o 
   0   7   7        6.24        9.84      3.95 o 
   1   7   7      116.09      115.91      5.48 o 
   2   7   7       31.68       29.43      3.43 o 
   3   7   7       84.54       86.99      6.97 o 
   4   7   7        9.79       -4.91      7.86 o 
   5   7   7      127.09      131.05     10.82 o 
   6   7   7       23.72       35.91      8.38 o 
   7   7   7        1.58        0.03      6.92 o 
   8   7   7       11.39       24.96     10.77 o 
   9   7   7        0.50        6.06      7.28 o 
  -9   8   7        9.18       11.14      8.27 o 
  -8   8   7        2.15        9.77      7.88 o 
  -7   8   7        2.19       27.70      8.81 o 
  -6   8   7        3.23        0.24      7.95 o 
  -5   8   7        3.66        6.58      8.10 o 
  -4   8   7       35.72       20.31      8.46 o 
  -3   8   7       17.39       12.61      5.33 o 
  -2   8   7      173.32      172.91      9.17 o 
  -1   8   7       29.84       29.47      3.93 o 
   0   8   7        0.75        6.63      3.42 o 
   1   8   7       36.00       37.57      4.64 o 
   2   8   7       17.38       17.78      5.42 o 
   3   8   7       27.82       16.97      6.67 o 
   4   8   7        2.65        9.23      6.95 o 
   5   8   7        3.58       15.33      7.09 o 
   6   8   7       33.68       33.41      9.10 o 
   7   8   7        0.11        1.14      6.99 o 
   8   8   7        6.76        9.94      9.19 o 
  -9   9   7        6.55       21.28      9.18 o 
  -8   9   7       21.20       11.04      8.51 o 
  -7   9   7        0.00       -4.14      8.36 o 
  -6   9   7        0.01       10.36      7.85 o 
  -5   9   7        1.05       -1.04      6.99 o 
  -4   9   7       21.46       17.61      4.84 o 
  -3   9   7      110.25      103.94      7.36 o 
  -2   9   7       37.69       32.55      5.43 o 
  -1   9   7       15.97       20.20      5.05 o 
   0   9   7       11.75        6.15      3.36 o 
   1   9   7        0.22       -2.14      3.14 o 
   2   9   7       17.49       13.60      5.06 o 
   3   9   7       71.15       84.21      7.38 o 
   4   9   7       89.96       97.47      9.84 o 
   5   9   7        0.01        5.94      6.77 o 
   6   9   7       32.59       40.34      8.62 o 
   7   9   7        1.51        3.95      6.89 o 
   8   9   7        8.60       14.06      9.67 o 
  -8  10   7        6.62        5.01     10.24 o 
  -7  10   7        0.98        5.39      7.78 o 
  -6  10   7        1.55       15.50      7.66 o 
  -5  10   7        4.56        3.30      6.80 o 
  -4  10   7       75.37       71.26      8.53 o 
  -3  10   7       13.68       14.82      5.53 o 
  -2  10   7       16.49       19.95      4.77 o 
  -1  10   7        3.51        1.07      4.70 o 
   0  10   7        9.23        6.84      3.69 o 
   1  10   7        7.51       13.10      5.27 o 
   2  10   7        0.45        8.47      5.00 o 
   3  10   7        2.81        7.48      6.46 o 
   4  10   7        5.52       18.76      8.32 o 
   5  10   7       24.71       18.12      7.65 o 
   6  10   7        1.31       10.29      9.27 o 
   7  10   7        1.49       21.14     10.14 o 
  -7  11   7        0.06        4.41      8.77 o 
  -6  11   7        0.02       12.11      7.82 o 
  -5  11   7        3.35        3.05      7.03 o 
  -4  11   7       11.65        7.64      6.64 o 
  -3  11   7        8.10       10.93      6.03 o 
  -2  11   7       14.71       15.86      5.18 o 
  -1  11   7       21.22       21.76      4.98 o 
   0  11   7        2.11        3.18      5.01 o 
   1  11   7       14.55        7.05      5.01 o 
   2  11   7       10.43        8.51      5.90 o 
   3  11   7        6.50        6.02      5.69 o 
   4  11   7       12.21       20.31      7.00 o 
   5  11   7        8.74        8.52      7.45 o 
   6  11   7        0.00        4.12      9.19 o 
  -6  12   7        3.11       -0.13      8.85 o 
  -5  12   7        0.00       10.98      7.51 o 
  -4  12   7       10.20       17.59      7.56 o 
  -3  12   7        6.24       15.51      7.00 o 
  -2  12   7        0.67        5.18      6.05 o 
  -1  12   7        0.12        6.39      6.34 o 
   0  12   7       12.34       15.19      6.11 o 
   1  12   7        4.40        1.91      5.89 o 
   2  12   7        4.83        1.02      7.41 o 
   3  12   7        6.63       11.55      6.46 o 
   4  12   7        1.72        2.02      5.52 o 
   5  12   7       18.79       20.73      9.58 o 
  -4  13   7        0.43       -3.28      8.85 o 
  -3  13   7        0.56       -2.07     10.26 o 
  -2  13   7        0.01       -1.19      7.86 o 
  -1  13   7        3.45        7.79      6.40 o 
   0  13   7       16.93        5.08      7.01 o 
   1  13   7       28.19       29.84      9.10 o 
   2  13   7        8.05       11.63     10.52 o 
   3  13   7        2.55       -9.70     10.16 o 
 -10   0   8       39.63       21.12     10.65 o 
  -8   0   8      153.59      135.05     13.24 o 
  -6   0   8        0.10        5.72      5.99 o 
  -4   0   8     1993.66     2422.37     24.56 o 
  -2   0   8     9002.14    10095.29     81.61 o 
   0   0   8     1218.63     1227.47     19.89 o 
   2   0   8      130.79      117.90     10.21 o 
   4   0   8      245.68      259.16      9.82 o 
   6   0   8        3.77        5.49      6.35 o 
   8   0   8      318.11      359.64     22.96 o 
  10   0   8        3.57       -0.34      8.94 o 
 -11   1   8        3.17        1.04      8.29 o 
 -10   1   8        0.00        1.65      6.02 o 
  -9   1   8        3.00        3.54      4.29 o 
  -8   1   8       21.69       15.11      4.72 o 
  -7   1   8      108.14      111.96      6.66 o 
  -6   1   8       15.33       14.22      4.06 o 
  -5   1   8       15.03       19.94      4.33 o 
  -4   1   8      416.21      412.37      8.14 o 
  -3   1   8      646.12      609.11      9.47 o 
  -2   1   8      204.04      217.42      5.49 o 
  -1   1   8      673.16      707.41      8.96 o 
   0   1   8      837.43      850.65     13.82 o 
   1   1   8     1452.38     1606.96     16.48 o 
   2   1   8      198.17      179.14      4.95 o 
   3   1   8      173.90      177.60      5.39 o 
   4   1   8       15.28       26.14      3.71 o 
   5   1   8       12.38       17.20      4.24 o 
   6   1   8       14.83       21.28      5.33 o 
   7   1   8      282.48      264.44      8.52 o 
   8   1   8      114.72      109.94      7.73 o 
   9   1   8       11.36        4.74      5.32 o 
  10   1   8        0.25       -7.34      8.43 o 
 -11   2   8       42.53       42.54     11.89 o 
 -10   2   8        8.20       13.10      6.36 o 
  -9   2   8       31.31       23.07      6.72 o 
  -8   2   8        0.24        6.99      3.82 o 
  -7   2   8      373.63      388.00     10.72 o 
  -6   2   8       51.85       52.36      4.89 o 
  -5   2   8       59.47       54.25      4.04 o 
  -4   2   8     1597.23     1723.49     14.02 o 
  -3   2   8      210.54      203.05      5.18 o 
  -2   2   8     1087.87     1264.34     11.55 o 
  -1   2   8      702.75      792.97      9.15 o 
   0   2   8      882.04      943.61      9.14 o 
   1   2   8        8.42       13.20      4.72 o 
   2   2   8       55.00       38.46      2.70 o 
   3   2   8      539.46      537.23      9.52 o 
   4   2   8       54.32       44.92      6.13 o 
   5   2   8       27.06       24.84      4.40 o 
   6   2   8       81.88       89.36      5.54 o 
   7   2   8        1.88        2.19      3.90 o 
   8   2   8       13.81       17.58      5.48 o 
   9   2   8        7.05        9.31      5.20 o 
  10   2   8        0.75        5.51      8.60 o 
 -11   3   8        6.19       16.03      9.92 o 
 -10   3   8        6.89       13.98      7.69 o 
  -9   3   8       11.10       22.85      8.40 o 
  -8   3   8       17.49       27.90      7.90 o 
  -7   3   8       66.77       82.20     12.54 o 
  -6   3   8       88.71       74.63      4.85 o 
  -5   3   8      278.17      276.07      9.74 o 
  -4   3   8       49.51       59.75      5.46 o 
  -3   3   8      117.08      100.01      5.63 o 
  -2   3   8       13.38       22.15      4.29 o 
  -1   3   8      975.06     1015.66     15.15 o 
   0   3   8      183.28      174.13      6.07 o 
   1   3   8      213.34      239.99      7.37 o 
   2   3   8       29.77       32.21      5.40 o 
   3   3   8       76.10       93.39      6.22 o 
   4   3   8       80.18       78.67      4.78 o 
   5   3   8      216.89      213.50      7.00 o 
   6   3   8        4.18        7.71      3.95 o 
   7   3   8       24.46       23.81      5.65 o 
   8   3   8        0.25        6.23      5.09 o 
   9   3   8        3.82       16.18     10.04 o 
  10   3   8        0.06        3.88      8.91 o 
 -11   4   8        0.17        7.69      7.19 o 
 -10   4   8        0.35        5.00      7.27 o 
  -9   4   8        4.58       13.48      7.14 o 
  -8   4   8        4.08       12.02      7.43 o 
  -7   4   8       47.74       45.09      5.69 o 
  -6   4   8      661.57      722.78     23.66 o 
  -5   4   8        9.65       17.49      5.63 o 
  -4   4   8      719.59      767.66     15.87 o 
  -3   4   8      331.23      347.40     10.95 o 
  -2   4   8       47.99       49.17      4.76 o 
  -1   4   8      125.03      123.38      5.61 o 
   0   4   8       47.52       39.67      3.04 o 
   1   4   8       33.31       32.36      5.11 o 
   2   4   8      163.25      164.41      7.31 o 
   3   4   8       87.30       94.74      6.72 o 
   4   4   8      118.71      108.74      4.90 o 
   5   4   8        0.28        1.34      4.62 o 
   6   4   8       10.07       11.10      5.20 o 
   7   4   8        3.10       11.75      4.74 o 
   8   4   8        5.88       12.10      7.43 o 
   9   4   8       36.41       37.03      7.90 o 
  10   4   8       22.09       25.30      8.42 o 
 -11   5   8        5.85       19.62      8.29 o 
 -10   5   8        0.38        9.54      7.27 o 
  -9   5   8        6.80       12.64      8.44 o 
  -8   5   8        0.11        9.92      7.47 o 
  -7   5   8        0.00       -7.06      7.44 o 
  -6   5   8      288.37      297.21     10.68 o 
  -5   5   8      391.38      412.21     11.82 o 
  -4   5   8      131.47      148.14      8.09 o 
  -3   5   8       45.59       50.03      5.50 o 
  -2   5   8        8.07       12.49      4.68 o 
  -1   5   8       22.18       23.60      3.75 o 
   0   5   8       32.26       23.62      2.70 o 
   1   5   8      843.09      973.00     14.56 o 
   2   5   8       64.14       60.29      7.39 o 
   3   5   8       15.67       13.63      5.10 o 
   4   5   8        8.71       22.84      6.25 o 
   5   5   8      389.90      431.76     15.67 o 
   6   5   8        0.48        1.22      6.95 o 
   7   5   8        5.17        7.30      6.84 o 
   8   5   8        4.83        4.81      7.11 o 
   9   5   8        3.90       13.43      7.27 o 
  10   5   8        0.01        8.42      7.17 o 
 -10   6   8        0.28       10.25      8.16 o 
  -9   6   8        1.99       -6.65      7.53 o 
  -8   6   8       14.88       28.50      8.92 o 
  -7   6   8        7.62       17.46      7.75 o 
  -6   6   8      107.39       91.41      9.24 o 
  -5   6   8       20.08       37.15      6.33 o 
  -4   6   8        7.79        8.86      5.88 o 
  -3   6   8        6.83        0.67      4.99 o 
  -2   6   8       12.71       13.87      4.82 o 
  -1   6   8      119.92      118.55      5.35 o 
   0   6   8       50.80       55.83      7.66 o 
   1   6   8        0.05        4.05      2.87 o 
   2   6   8       30.46       37.34      7.07 o 
   3   6   8       28.03       27.15      7.20 o 
   4   6   8       11.61       20.43      5.21 o 
   5   6   8        1.41       -2.63      6.72 o 
   6   6   8       32.46       38.49      7.91 o 
   7   6   8        0.01        1.90      6.97 o 
   8   6   8        2.49        9.66      7.25 o 
   9   6   8        0.96       -5.76      7.14 o 
 -10   7   8        2.15       16.29      8.54 o 
  -9   7   8        4.87       23.68      9.66 o 
  -8   7   8        4.02       25.11     13.16 o 
  -7   7   8       93.97      118.16     12.61 o 
  -6   7   8       12.76       17.68      7.85 o 
  -5   7   8       33.00       36.81      5.53 o 
  -4   7   8      619.13      677.51     16.96 o 
  -3   7   8        0.20        7.87      5.53 o 
  -2   7   8       11.26        6.10      4.59 o 
  -1   7   8       12.28       10.58      3.19 o 
   0   7   8       88.19       85.06      4.90 o 
   1   7   8       52.27       49.17      4.48 o 
   2   7   8       14.75       21.40      5.08 o 
   3   7   8       20.79       16.34      5.29 o 
   4   7   8       49.35       52.17      8.77 o 
   5   7   8        9.61       25.51      7.22 o 
   6   7   8       21.25       11.11      7.40 o 
   7   7   8        1.38        6.87      7.13 o 
   8   7   8        5.76       -2.77      7.17 o 
   9   7   8       12.46       20.48      7.88 o 
  -9   8   8        0.34        4.19     11.93 o 
  -8   8   8       32.67       29.79      8.62 o 
  -7   8   8        9.67       14.68      8.04 o 
  -6   8   8       16.14       14.80      7.55 o 
  -5   8   8        1.72        0.91      7.56 o 
  -4   8   8        9.64        9.19      5.28 o 
  -3   8   8       32.44       36.12      5.40 o 
  -2   8   8        1.55        9.11      5.25 o 
  -1   8   8       46.62       49.66      4.40 o 
   0   8   8       54.20       51.94      5.22 o 
   1   8   8        1.74        3.48      5.08 o 
   2   8   8      197.03      214.08      9.72 o 
   3   8   8        1.92       10.48      4.85 o 
   4   8   8       10.79        4.62      6.71 o 
   5   8   8       21.24       16.56      7.68 o 
   6   8   8       61.60       53.15      9.14 o 
   7   8   8        2.92       13.86      7.21 o 
   8   8   8        8.20       13.07      7.57 o 
  -8   9   8        4.06       11.75      8.58 o 
  -7   9   8        2.58        6.81      7.87 o 
  -6   9   8        0.72        4.00      6.98 o 
  -5   9   8        6.87       14.14      6.86 o 
  -4   9   8        1.54       11.69      5.45 o 
  -3   9   8        0.01       -0.74      5.71 o 
  -2   9   8      124.61      126.52      8.34 o 
  -1   9   8        9.09        6.48      5.16 o 
   0   9   8        0.98        1.05      3.18 o 
   1   9   8      133.29      120.85      7.90 o 
   2   9   8       12.80       16.14      5.36 o 
   3   9   8       16.19       17.31      5.12 o 
   4   9   8       20.80       45.04      8.49 o 
   5   9   8        2.31       -3.09      6.54 o 
   6   9   8        4.39        9.39      7.31 o 
   7   9   8       11.49       31.11      8.91 o 
   8   9   8        0.00        9.64     13.28 o 
  -8  10   8        0.83        9.52      8.39 o 
  -7  10   8        4.02        7.83      7.89 o 
  -6  10   8        1.63       14.58      8.62 o 
  -5  10   8        1.89        1.05      6.54 o 
  -4  10   8        2.43       10.60      6.61 o 
  -3  10   8       50.52       53.18      6.43 o 
  -2  10   8       41.22       39.12      5.50 o 
  -1  10   8        0.67        0.72      5.32 o 
   0  10   8       19.01       20.80      6.64 o 
   1  10   8       17.27       30.29      5.38 o 
   2  10   8        2.85        1.09      4.95 o 
   3  10   8       12.77       26.23      7.85 o 
   4  10   8        1.30       -2.52      7.08 o 
   5  10   8        4.13       10.91      7.07 o 
   6  10   8        9.66        0.17      7.42 o 
   7  10   8        0.02        2.04      9.44 o 
  -7  11   8       15.37       13.18      9.30 o 
  -6  11   8        1.30        8.58      7.44 o 
  -5  11   8       10.10        5.93      7.14 o 
  -4  11   8        0.06        7.82      6.30 o 
  -3  11   8        4.28        4.96      4.82 o 
  -2  11   8       92.12       82.24      8.46 o 
  -1  11   8       44.79       42.42      7.78 o 
   0  11   8       17.58       20.38      6.80 o 
   1  11   8        6.17        7.64      8.70 o 
   2  11   8       19.25       18.28      6.17 o 
   3  11   8       35.79       46.62      9.00 o 
   4  11   8        6.27        3.67      7.26 o 
   5  11   8        0.93        1.43      6.60 o 
   6  11   8        2.02        5.93     10.75 o 
  -5  12   8        3.51       10.10      9.52 o 
  -4  12   8       17.00       24.27      9.83 o 
  -3  12   8        0.31       13.91      8.81 o 
  -2  12   8        2.46        2.51      6.24 o 
  -1  12   8       26.19       16.07      6.10 o 
   0  12   8        7.65        2.02      6.25 o 
   1  12   8        6.79       16.27      8.37 o 
   2  12   8        0.08        5.75      8.33 o 
   3  12   8        5.57        8.46      7.88 o 
   4  12   8        0.15        2.79      7.69 o 
  -3  13   8        0.37        6.13      9.09 o 
  -2  13   8        0.24       -0.96      7.97 o 
  -1  13   8        1.53       12.57      7.86 o 
   0  13   8       23.54       14.37      8.82 o 
   1  13   8       31.99       29.46      9.29 o 
   2  13   8        0.64       14.73      8.31 o 
 -11   0   9       17.58      -19.51     19.51 o 
  -9   0   9       88.74       94.96     10.58 o 
  -7   0   9      160.45      150.42     10.46 o 
  -5   0   9      272.01      309.78     17.51 o 
  -3   0   9     5046.38     5989.95     49.85 o 
  -1   0   9      739.95      883.82     15.20 o 
   1   0   9     2441.91     2433.97     23.87 o 
   3   0   9      373.96      369.40     10.59 o 
   5   0   9        9.60        9.94      6.13 o 
   7   0   9      779.84      930.54     23.89 o 
   9   0   9        8.93       22.41      9.18 o 
 -11   1   9        0.43       19.12     18.18 o 
 -10   1   9        7.86        1.83      5.95 o 
  -9   1   9        4.68        5.94      4.38 o 
  -8   1   9        5.09        6.34      4.48 o 
  -7   1   9       43.84       35.21      4.97 o 
  -6   1   9       18.80       16.67      4.69 o 
  -5   1   9       30.31       34.14      4.41 o 
  -4   1   9      621.62      685.87     10.84 o 
  -3   1   9      114.43      116.36      4.98 o 
  -2   1   9       40.86       50.95      3.77 o 
  -1   1   9        0.01        5.19      3.20 o 
   0   1   9        3.59       -3.14      3.83 o 
   1   1   9       41.91       42.62      3.41 o 
   2   1   9      415.69      456.46      7.49 o 
   3   1   9       93.69      108.23      5.04 o 
   4   1   9       76.11       75.60      4.74 o 
   5   1   9       20.15       14.69      4.17 o 
   6   1   9        8.04       12.82      4.99 o 
   7   1   9      105.22      104.84      6.75 o 
   8   1   9       12.33       13.54      6.72 o 
   9   1   9        8.98        7.88      6.18 o 
  10   1   9        0.59       -5.51      7.64 o 
 -11   2   9        9.45        9.57      9.20 o 
 -10   2   9        2.77        0.65      6.26 o 
  -9   2   9        0.00        9.75      6.53 o 
  -8   2   9       11.13        5.93      4.15 o 
  -7   2   9      385.33      378.44     11.99 o 
  -6   2   9       76.58       73.45      6.09 o 
  -5   2   9      546.50      582.63     14.46 o 
  -4   2   9      107.10       94.59      5.01 o 
  -3   2   9      284.32      305.75      7.32 o 
  -2   2   9       68.31       76.22      4.21 o 
  -1   2   9     3203.85     3435.82     20.83 o 
   0   2   9     1290.48     1304.29     11.57 o 
   1   2   9       34.50       26.93      4.62 o 
   2   2   9        0.28        1.79      4.35 o 
   3   2   9       14.32       16.00      3.18 o 
   4   2   9       10.55       11.35      3.69 o 
   5   2   9      248.13      239.79      8.19 o 
   6   2   9       16.88       19.52      5.93 o 
   7   2   9       12.98       10.52      4.26 o 
   8   2   9        0.40        6.33      5.57 o 
   9   2   9       13.33       25.93      7.34 o 
  10   2   9       30.12       38.52      9.50 o 
 -11   3   9        3.93       -3.52      8.74 o 
 -10   3   9        4.12        6.55      7.16 o 
  -9   3   9        2.50        0.51      6.60 o 
  -8   3   9       11.15       10.92      4.79 o 
  -7   3   9      185.44      184.98      8.63 o 
  -6   3   9      431.61      459.69     13.54 o 
  -5   3   9        0.04        6.81      5.69 o 
  -4   3   9        9.65        3.77      4.81 o 
  -3   3   9        7.14        6.09      1.89 o 
  -2   3   9      158.21      177.02      5.01 o 
  -1   3   9       20.23       22.34      2.56 o 
   0   3   9       25.29       30.80      4.53 o 
   1   3   9      891.15      973.59     13.22 o 
   2   3   9        5.83        1.81      6.15 o 
   3   3   9      138.52      150.98      7.22 o 
   4   3   9       62.07       64.36      5.14 o 
   5   3   9       81.89       74.87      5.63 o 
   6   3   9       74.74       67.64      5.36 o 
   7   3   9       49.76       43.11      5.63 o 
   8   3   9        2.74       -0.77      6.79 o 
   9   3   9        0.00        2.69      6.89 o 
  10   3   9        1.03        3.10     10.66 o 
 -11   4   9        3.83       -0.37      7.03 o 
 -10   4   9       14.95       20.24      7.63 o 
  -9   4   9       40.57       35.11      8.28 o 
  -8   4   9        8.80       12.42      7.36 o 
  -7   4   9        0.21        5.36      5.06 o 
  -6   4   9      125.17      141.10      8.57 o 
  -5   4   9      877.59      928.99     17.88 o 
  -4   4   9       88.11       80.94      6.27 o 
  -3   4   9        0.00       -2.61      5.11 o 
  -2   4   9        5.83        8.42      2.14 o 
  -1   4   9      155.37      145.49      4.72 o 
   0   4   9      113.37      119.12      7.35 o 
   1   4   9      524.36      570.35     14.77 o 
   2   4   9      115.75      116.94      6.98 o 
   3   4   9       92.58       94.12      7.02 o 
   4   4   9       48.43       43.21      5.56 o 
   5   4   9      301.60      298.36     10.85 o 
   6   4   9       51.92       54.35      7.94 o 
   7   4   9       15.23       11.82      9.27 o 
   8   4   9        2.88        3.35      7.72 o 
   9   4   9       15.23       26.56      7.54 o 
  10   4   9        2.12        1.09      8.94 o 
 -10   5   9        0.87       -7.52      7.52 o 
  -9   5   9        3.86        1.56      7.64 o 
  -8   5   9        1.10       -2.75      7.22 o 
  -7   5   9       11.42       23.02      9.19 o 
  -6   5   9       24.28       24.85      6.60 o 
  -5   5   9       31.01       26.84      6.08 o 
  -4   5   9       67.10       59.63      7.40 o 
  -3   5   9        5.17        4.83      5.18 o 
  -2   5   9        4.59       11.11      4.94 o 
  -1   5   9      206.33      220.45      6.14 o 
   0   5   9      266.28      259.75      6.37 o 
   1   5   9      181.81      187.25      8.58 o 
   2   5   9       20.74       27.03      6.45 o 
   3   5   9       61.92       58.33      5.95 o 
   4   5   9      112.70      115.07      7.64 o 
   5   5   9        0.24        2.97      4.78 o 
   6   5   9       15.43       13.58      7.09 o 
   7   5   9       30.83       16.63     13.03 o 
   8   5   9        0.77       -3.65      6.98 o 
   9   5   9        1.10        6.97      7.35 o 
 -10   6   9        5.70       14.57      8.54 o 
  -9   6   9        4.24       11.53      7.81 o 
  -8   6   9        1.71        3.71      7.65 o 
  -7   6   9      128.62      146.20     11.04 o 
  -6   6   9       61.59       53.01      8.42 o 
  -5   6   9       83.19       75.54      6.82 o 
  -4   6   9      398.85      440.68     13.63 o 
  -3   6   9        1.08        1.99      7.52 o 
  -2   6   9        1.23       -0.65      4.23 o 
  -1   6   9       16.21       11.01      3.45 o 
   0   6   9       10.62        9.96      2.79 o 
   1   6   9       18.00       13.46      5.55 o 
   2   6   9      343.55      366.98     11.94 o 
   3   6   9      113.12      119.01      7.49 o 
   4   6   9      169.40      145.09      7.51 o 
   5   6   9       44.75       35.49      8.05 o 
   6   6   9        2.56        4.65      7.08 o 
   7   6   9        0.63       17.43      7.25 o 
   8   6   9        0.97        5.63      7.47 o 
   9   6   9       40.75       46.84      9.18 o 
 -10   7   9        0.05       -1.06      7.94 o 
  -9   7   9       10.08        7.74      8.02 o 
  -8   7   9        0.27        3.94      7.66 o 
  -7   7   9       47.95       50.26      8.85 o 
  -6   7   9      114.07      119.95     10.80 o 
  -5   7   9        7.61        7.16      6.99 o 
  -4   7   9       38.99       31.00      6.68 o 
  -3   7   9      176.48      171.34      9.18 o 
  -2   7   9      144.30      151.49      7.91 o 
  -1   7   9       19.12       15.44      3.14 o 
   0   7   9       26.33       29.25      5.46 o 
   1   7   9       52.09       46.13      7.01 o 
   2   7   9        3.35       10.84      4.44 o 
   3   7   9      277.20      302.40     11.71 o 
   4   7   9        9.62       13.21      5.08 o 
   5   7   9        6.06       14.96      7.00 o 
   6   7   9       15.25       17.34      7.54 o 
   7   7   9        7.11       11.12      7.62 o 
   8   7   9        0.70        2.52      7.89 o 
  -9   8   9        2.89       -0.63      8.03 o 
  -8   8   9        0.21        2.84      7.93 o 
  -7   8   9       21.61       25.70      7.87 o 
  -6   8   9       17.44       27.66      8.23 o 
  -5   8   9        4.59        1.94      7.84 o 
  -4   8   9        5.86       11.86      6.69 o 
  -3   8   9       10.39        7.71      5.09 o 
  -2   8   9       89.21      103.46      7.42 o 
  -1   8   9       11.72       18.35      5.19 o 
   0   8   9        2.21        8.99      4.69 o 
   1   8   9       16.05       22.61      5.07 o 
   2   8   9       59.32       58.03      6.38 o 
   3   8   9       66.28       67.06      6.78 o 
   4   8   9        9.82       16.53      7.17 o 
   5   8   9       20.50       16.52      7.27 o 
   6   8   9        7.81       18.07      7.95 o 
   7   8   9       48.92       59.50     11.15 o 
   8   8   9        1.31        3.15      7.26 o 
  -8   9   9       25.05       21.52      8.39 o 
  -7   9   9        0.04       10.01      8.02 o 
  -6   9   9        5.41        1.70      9.04 o 
  -5   9   9        6.97        3.06      7.12 o 
  -4   9   9        0.18        1.95      4.88 o 
  -3   9   9      148.77      155.47      9.69 o 
  -2   9   9       64.19       63.88      6.35 o 
  -1   9   9      117.51      133.29      9.44 o 
   0   9   9        0.03       -0.35      4.90 o 
   1   9   9        0.37        3.48      4.88 o 
   2   9   9       54.79       51.45      6.72 o 
   3   9   9       12.31       10.20      4.67 o 
   4   9   9       35.44       31.58      8.08 o 
   5   9   9       18.24       31.71     10.03 o 
   6   9   9        0.08        6.00      7.29 o 
   7   9   9        2.37       12.56      7.98 o 
  -7  10   9        0.32        0.91      8.94 o 
  -6  10   9        1.45       -5.16      7.97 o 
  -5  10   9        4.41        9.57      6.67 o 
  -4  10   9        6.20        6.11      6.18 o 
  -3  10   9       90.84       80.76      9.55 o 
  -2  10   9       17.72       28.38      5.84 o 
  -1  10   9       79.00       77.25      9.20 o 
   0  10   9        1.40       11.38      6.39 o 
   1  10   9        0.15        2.34      4.85 o 
   2  10   9       21.36       23.94      5.90 o 
   3  10   9        0.59       -3.34      6.22 o 
   4  10   9        0.01        7.95      6.69 o 
   5  10   9        0.02        5.54      6.89 o 
   6  10   9        6.54       16.51      7.66 o 
  -6  11   9        1.12        1.73      7.51 o 
  -5  11   9        0.07        2.07      7.60 o 
  -4  11   9        6.92        3.12      6.53 o 
  -3  11   9        0.88       10.31      8.46 o 
  -2  11   9        9.80       11.66      6.19 o 
  -1  11   9       70.96       69.76      8.96 o 
   0  11   9        0.04        1.15      6.49 o 
   1  11   9       10.87        2.06      5.96 o 
   2  11   9        7.34       11.55      8.15 o 
   3  11   9        2.96       -0.54      5.94 o 
   4  11   9        0.49        4.85      6.34 o 
   5  11   9        2.42       12.35      7.42 o 
  -5  12   9        8.51       15.39      9.84 o 
  -4  12   9        0.04       -9.02      9.02 o 
  -3  12   9        6.84       10.18      8.72 o 
  -2  12   9        0.00        3.67      6.55 o 
  -1  12   9        2.87        2.26      7.06 o 
   0  12   9        8.39        8.66      6.53 o 
   1  12   9       32.98       28.07      8.85 o 
   2  12   9        0.13       -0.76      8.11 o 
   3  12   9        5.24       12.15      8.37 o 
   4  12   9        0.07       -2.15     11.99 o 
  -3  13   9        0.02        8.27      8.35 o 
  -2  13   9        0.91        5.02      8.12 o 
  -1  13   9        4.01       11.46      6.18 o 
   0  13   9       17.99        5.27      9.58 o 
   1  13   9       35.96       22.76     10.32 o 
 -10   0  10        0.44        6.66     19.35 o 
  -8   0  10      824.99      868.11     21.30 o 
  -6   0  10      156.01      147.67      9.40 o 
  -4   0  10      119.22      113.85     10.18 o 
  -2   0  10     2045.53     2274.58     25.15 o 
   0   0  10     1189.76     1269.60     17.50 o 
   2   0  10      286.93      341.18      9.92 o 
   4   0  10       20.86       22.11      9.03 o 
   6   0  10       51.94       59.57      9.21 o 
   8   0  10       14.46       20.21      8.12 o 
  10   0  10        2.09        5.25     15.83 o 
 -11   1  10        2.66        4.36     12.69 o 
 -10   1  10        0.33        2.04      6.11 o 
  -9   1  10       76.57       71.05      7.31 o 
  -8   1  10       51.15       47.13      5.44 o 
  -7   1  10      529.41      549.04     15.14 o 
  -6   1  10       77.26       78.32      5.88 o 
  -5   1  10       62.02       51.44      5.37 o 
  -4   1  10       22.99       24.95      4.29 o 
  -3   1  10      665.84      689.72     10.33 o 
  -2   1  10       28.71       32.56      3.28 o 
  -1   1  10       42.49       50.36      3.71 o 
   0   1  10     1957.15     2063.20     20.82 o 
   1   1  10       50.49       49.99      5.61 o 
   2   1  10       17.30       12.88      2.64 o 
   3   1  10        0.37       -2.78      2.78 o 
   4   1  10       12.34        9.46      3.67 o 
   5   1  10        1.63        7.05      4.42 o 
   6   1  10       91.21       86.51      5.79 o 
   7   1  10        0.28       -1.43      4.39 o 
   8   1  10       63.48       59.23      9.57 o 
   9   1  10        1.41        9.22      9.56 o 
  10   1  10        0.16       12.24     12.62 o 
 -11   2  10       19.22       23.88     12.78 o 
 -10   2  10       29.54       27.25      7.64 o 
  -9   2  10       48.73       38.41      9.31 o 
  -8   2  10       90.05       86.33      9.06 o 
  -7   2  10       47.49       52.35      5.56 o 
  -6   2  10       19.88       18.33      4.04 o 
  -5   2  10       54.85       49.04      4.57 o 
  -4   2  10       37.36       40.74      4.02 o 
  -3   2  10      778.07      847.15     10.96 o 
  -2   2  10       68.40       53.37      4.74 o 
  -1   2  10        2.70       -0.67      2.94 o 
   0   2  10        2.00        0.58      2.46 o 
   1   2  10       14.30       14.59      5.56 o 
   2   2  10       19.14       22.71      4.80 o 
   3   2  10        1.86        4.18      2.08 o 
   4   2  10       66.98       62.00      4.53 o 
   5   2  10       50.32       47.27      6.19 o 
   6   2  10       53.53       45.65      4.91 o 
   7   2  10       35.04       33.80      8.18 o 
   8   2  10       21.87       16.40      6.76 o 
   9   2  10       13.76       12.14      7.00 o 
  10   2  10        7.03       -1.73     13.83 o 
 -11   3  10        4.32        4.19      9.02 o 
 -10   3  10       19.19       18.19      7.37 o 
  -9   3  10        3.62        7.32      6.89 o 
  -8   3  10       86.43       88.16     10.86 o 
  -7   3  10      165.57      178.91      9.17 o 
  -6   3  10       48.72       56.26      7.77 o 
  -5   3  10      706.70      693.50     20.85 o 
  -4   3  10       89.72       79.93      6.39 o 
  -3   3  10      304.90      320.55      8.71 o 
  -2   3  10       46.60       53.15      3.95 o 
  -1   3  10      123.92      118.77      4.39 o 
   0   3  10       11.56       13.73      4.05 o 
   1   3  10      187.44      191.28     10.56 o 
   2   3  10       10.10       18.83      5.34 o 
   3   3  10       23.08       19.43      7.51 o 
   4   3  10       50.19       47.37      5.54 o 
   5   3  10      113.40      114.42      8.43 o 
   6   3  10       44.29       48.68      6.54 o 
   7   3  10        7.07        3.83      6.97 o 
   8   3  10       19.90        0.93      6.87 o 
   9   3  10        1.09        7.69      7.19 o 
  10   3  10        3.06       -2.28      9.24 o 
 -11   4  10        0.00       -1.22      7.27 o 
 -10   4  10       23.41       22.29      8.07 o 
  -9   4  10        7.68       11.76      7.60 o 
  -8   4  10        4.08        8.62      7.88 o 
  -7   4  10       31.55       26.40      5.53 o 
  -6   4  10       15.10       17.19      6.22 o 
  -5   4  10     1238.56     1327.87     22.59 o 
  -4   4  10      311.50      313.90      9.93 o 
  -3   4  10      117.91      105.64      7.07 o 
  -2   4  10      127.32      131.96      4.81 o 
  -1   4  10        1.99        2.15      2.09 o 
   0   4  10      189.62      221.74      9.29 o 
   1   4  10        7.85        8.34      5.14 o 
   2   4  10       20.32       28.37      7.19 o 
   3   4  10       20.96       14.23      5.72 o 
   4   4  10       69.49       65.08      6.29 o 
   5   4  10        1.10       -2.50      4.94 o 
   6   4  10       15.65       16.12      7.18 o 
   7   4  10       16.82       27.12      7.50 o 
   8   4  10        1.84        1.61      6.91 o 
   9   4  10       19.45       18.21      7.99 o 
 -10   5  10        9.53        7.20      7.91 o 
  -9   5  10        2.30       14.07      8.06 o 
  -8   5  10        1.11        3.06      7.15 o 
  -7   5  10        3.61       -7.53      7.53 o 
  -6   5  10        2.66       -2.62      4.97 o 
  -5   5  10      133.80      129.27      9.21 o 
  -4   5  10        0.01        1.87      5.92 o 
  -3   5  10      315.11      312.39     10.06 o 
  -2   5  10        1.48       10.29      4.06 o 
  -1   5  10       48.98       43.50      3.42 o 
   0   5  10       10.16        8.98      5.63 o 
   1   5  10        0.83       -6.28      6.28 o 
   2   5  10       17.68       16.16      5.48 o 
   3   5  10       32.37       33.15      5.92 o 
   4   5  10      110.08      107.93      7.63 o 
   5   5  10        8.10        4.78      4.76 o 
   6   5  10       39.25       28.49      7.72 o 
   7   5  10        9.37        8.50      7.22 o 
   8   5  10        9.47        8.00      7.34 o 
   9   5  10        4.12       11.23      7.88 o 
 -10   6  10        0.55        5.46      7.92 o 
  -9   6  10        0.28        4.39      7.81 o 
  -8   6  10        3.30        6.14      7.84 o 
  -7   6  10       72.91       82.50     10.03 o 
  -6   6  10       51.05       40.27      6.37 o 
  -5   6  10      235.65      242.50     10.28 o 
  -4   6  10       60.46       58.89      8.09 o 
  -3   6  10      227.97      231.30      9.31 o 
  -2   6  10       23.85       23.73      4.44 o 
  -1   6  10        6.54        6.92      3.29 o 
   0   6  10        0.67       -4.35      4.63 o 
   1   6  10        0.76        3.67      5.25 o 
   2   6  10       34.93       31.27      6.16 o 
   3   6  10        8.46       10.67      5.76 o 
   4   6  10      112.55      105.86      8.59 o 
   5   6  10        1.89        1.84      7.36 o 
   6   6  10       10.05       16.94      7.67 o 
   7   6  10        0.50        0.20      7.04 o 
   8   6  10       14.26       21.12      7.70 o 
   9   6  10       18.41       23.48      8.12 o 
  -9   7  10        1.49       13.86     13.59 o 
  -8   7  10        2.41        1.06      7.71 o 
  -7   7  10       12.92        2.07      7.58 o 
  -6   7  10      137.05      147.18     11.22 o 
  -5   7  10       29.38       27.58      6.02 o 
  -4   7  10      158.36      142.24     10.67 o 
  -3   7  10      251.99      264.05     11.73 o 
  -2   7  10        0.81        4.85      4.48 o 
  -1   7  10       40.73       46.09      8.34 o 
   0   7  10       75.24       74.26      5.99 o 
   1   7  10       76.23       70.81      7.16 o 
   2   7  10        0.01        9.72      5.85 o 
   3   7  10       27.37       27.26      5.90 o 
   4   7  10      134.28      130.46      8.78 o 
   5   7  10        9.84       13.11      7.21 o 
   6   7  10        2.29        1.68      7.12 o 
   7   7  10        0.11        9.82      7.54 o 
   8   7  10        0.00       10.49      7.63 o 
  -9   8  10        0.22       -5.60      8.20 o 
  -8   8  10       11.35        8.70      7.79 o 
  -7   8  10       27.08       36.92      9.71 o 
  -6   8  10       22.81       17.54      7.62 o 
  -5   8  10        3.85        9.43      5.60 o 
  -4   8  10       22.12       20.41      5.37 o 
  -3   8  10       52.81       47.13      7.17 o 
  -2   8  10       13.33       18.50      6.10 o 
  -1   8  10      182.39      216.80     13.51 o 
   0   8  10        0.50       11.46      4.53 o 
   1   8  10       11.32        6.56      4.77 o 
   2   8  10       25.09       27.19      5.96 o 
   3   8  10        4.07       12.92      4.81 o 
   4   8  10        4.77        9.34      7.30 o 
   5   8  10        3.02        3.85      6.88 o 
   6   8  10       10.92       16.56      7.71 o 
   7   8  10       17.54       18.90      8.27 o 
   8   8  10        5.27        9.86      7.50 o 
  -8   9  10        1.78        2.88      7.74 o 
  -7   9  10        1.13       -0.89      7.52 o 
  -6   9  10       15.86       31.61      9.41 o 
  -5   9  10        0.06        2.06      6.50 o 
  -4   9  10        5.89       12.62      5.71 o 
  -3   9  10      133.79      143.23      8.85 o 
  -2   9  10       68.36       53.13      6.55 o 
  -1   9  10       61.28       75.82      9.53 o 
   0   9  10        0.03        8.57      7.36 o 
   1   9  10        4.58        6.71      5.46 o 
   2   9  10       15.51       15.34      5.36 o 
   3   9  10       12.49        9.94     11.03 o 
   4   9  10       18.86       16.24      9.09 o 
   5   9  10        5.91       -0.68      9.12 o 
   6   9  10       13.34       26.66      7.90 o 
   7   9  10        1.78       30.40      8.81 o 
  -7  10  10        4.34        2.31      7.60 o 
  -6  10  10        5.04        5.73      7.37 o 
  -5  10  10        8.62       14.78      7.94 o 
  -4  10  10        0.00        3.75      6.31 o 
  -3  10  10       11.75       12.02      6.45 o 
  -2  10  10        5.25       11.37      7.13 o 
  -1  10  10       53.60       71.84      8.49 o 
   0  10  10        2.45       12.70      6.64 o 
   1  10  10        2.89        1.29      6.07 o 
   2  10  10        1.91       -0.86      4.70 o 
   3  10  10       12.11       16.49      6.54 o 
   4  10  10        6.28       13.61      6.43 o 
   5  10  10       12.94       19.26      7.48 o 
   6  10  10       10.92        4.89      8.13 o 
  -6  11  10        2.49        5.28     10.03 o 
  -5  11  10       10.15        2.24      9.17 o 
  -4  11  10        6.92       11.55      9.54 o 
  -3  11  10        4.16       10.79      6.42 o 
  -2  11  10       42.99       29.60      7.53 o 
  -1  11  10        7.56        2.56      6.94 o 
   0  11  10       35.51       29.70      7.36 o 
   1  11  10        4.06        5.64      6.28 o 
   2  11  10        0.11        4.52      7.80 o 
   3  11  10        0.82        2.95      8.04 o 
   4  11  10        6.00       13.04      8.28 o 
   5  11  10        0.24       -0.85      6.47 o 
  -4  12  10        6.77        6.77     11.03 o 
  -3  12  10       10.81       13.87      9.06 o 
  -2  12  10        1.47        7.40      7.39 o 
  -1  12  10        6.70       12.36      5.90 o 
   0  12  10        9.39        3.75      6.65 o 
   1  12  10        0.16        3.90      8.43 o 
   2  12  10        0.11        3.42      8.11 o 
   3  12  10        1.25        2.81      9.35 o 
  -1  13  10        0.06        3.03     10.47 o 
   0  13  10       28.09       20.01      7.69 o 
 -11   0  11        3.49       -0.71     17.78 o 
  -9   0  11       10.82        6.33      7.01 o 
  -7   0  11      834.86      891.02     20.86 o 
  -5   0  11       78.72       73.01     18.68 o 
  -3   0  11      134.66      144.31      8.83 o 
  -1   0  11      286.43      277.95     14.41 o 
   1   0  11      116.59      102.91      6.54 o 
   3   0  11       18.08       17.98      9.80 o 
   5   0  11        5.61        5.14      5.94 o 
   7   0  11      113.26      113.00     21.62 o 
   9   0  11        1.77        2.74     18.25 o 
 -11   1  11        5.27        7.29     17.39 o 
 -10   1  11        0.47        0.75      5.98 o 
  -9   1  11       34.04       38.55      5.71 o 
  -8   1  11       78.39       61.80      6.35 o 
  -7   1  11       24.49       20.02      4.87 o 
  -6   1  11        8.72        6.80      4.44 o 
  -5   1  11      109.26       91.15      7.36 o 
  -4   1  11       76.62       74.37      6.30 o 
  -3   1  11      186.55      176.22      6.41 o 
  -2   1  11      168.38      165.28      5.96 o 
  -1   1  11        1.01        2.66      3.48 o 
   0   1  11      434.90      429.63     10.04 o 
   1   1  11       48.74       40.57      3.33 o 
   2   1  11      345.62      357.80      7.88 o 
   3   1  11       78.56       92.49      4.89 o 
   4   1  11       17.62       15.20      4.93 o 
   5   1  11        1.33       13.16      4.22 o 
   6   1  11       65.63       61.53      5.55 o 
   7   1  11        0.00       -0.49      4.29 o 
   8   1  11        1.65       15.25      6.59 o 
   9   1  11        5.01        0.07      7.78 o 
  10   1  11        0.46       -5.54     11.99 o 
 -11   2  11        0.17       24.80     13.26 o 
 -10   2  11        2.38       -3.09      6.86 o 
  -9   2  11       31.48       36.29      7.64 o 
  -8   2  11      265.97      264.19     10.71 o 
  -7   2  11      254.98      268.27     10.02 o 
  -6   2  11        0.20        2.47      4.23 o 
  -5   2  11      149.48      134.43      6.18 o 
  -4   2  11      273.40      273.43      7.74 o 
  -3   2  11      151.22      152.84      9.08 o 
  -2   2  11      258.69      255.88      7.78 o 
  -1   2  11      155.70      148.72      7.24 o 
   0   2  11      626.26      661.45      8.86 o 
   1   2  11       23.29       24.88      4.74 o 
   2   2  11       32.28       37.41      5.82 o 
   3   2  11        3.04        8.08      5.11 o 
   4   2  11       26.44       24.36      3.78 o 
   5   2  11       29.76       21.14      5.91 o 
   6   2  11       27.91       29.47      4.56 o 
   7   2  11        2.40        1.86      5.47 o 
   8   2  11       15.40       24.72      6.83 o 
   9   2  11        0.01       -0.86      6.42 o 
 -11   3  11        6.03        9.18     12.53 o 
 -10   3  11        1.71        5.21      7.25 o 
  -9   3  11       24.82       18.18     10.90 o 
  -8   3  11       54.23       60.84      7.51 o 
  -7   3  11       23.27       21.72      5.91 o 
  -6   3  11      564.12      603.98     15.14 o 
  -5   3  11       44.56       50.27      6.87 o 
  -4   3  11        4.21        5.15      5.13 o 
  -3   3  11       47.96       48.10      3.75 o 
  -2   3  11       25.39       26.75      3.94 o 
  -1   3  11      297.27      306.07      8.97 o 
   0   3  11       83.08       81.83      6.67 o 
   1   3  11      122.11      129.48      6.97 o 
   2   3  11        0.13        0.12      5.16 o 
   3   3  11       83.31       79.91      7.27 o 
   4   3  11       38.22       45.52      8.29 o 
   5   3  11        0.97       -1.68      5.60 o 
   6   3  11        0.71        7.12      6.49 o 
   7   3  11       51.72       43.91      7.89 o 
   8   3  11       13.45       10.88      6.90 o 
   9   3  11        4.38       19.05      6.97 o 
 -10   4  11        7.27       11.69      7.42 o 
  -9   4  11       92.83       89.84      9.97 o 
  -8   4  11        2.00        7.07      7.71 o 
  -7   4  11       12.12       12.78      5.91 o 
  -6   4  11       64.25       65.34      7.11 o 
  -5   4  11      242.06      260.49     10.80 o 
  -4   4  11      563.44      582.54     15.14 o 
  -3   4  11       93.14       95.81      7.00 o 
  -2   4  11        3.71        6.09      2.60 o 
  -1   4  11      125.32      123.87      4.74 o 
   0   4  11       54.95       60.16      5.27 o 
   1   4  11       31.90       30.58      5.36 o 
   2   4  11        9.01        9.48      6.45 o 
   3   4  11       54.63       68.92      7.52 o 
   4   4  11      136.56      126.11      8.15 o 
   5   4  11        9.44       11.53      5.30 o 
   6   4  11       18.71       24.45      7.73 o 
   7   4  11        2.27       -1.29      6.98 o 
   8   4  11        2.70        3.44      8.74 o 
   9   4  11       18.86       14.90      7.89 o 
 -10   5  11        0.15       -7.65      7.65 o 
  -9   5  11        0.35       -3.73      7.55 o 
  -8   5  11        7.77       13.63      7.48 o 
  -7   5  11       32.67       39.57      8.26 o 
  -6   5  11        8.02        6.57      5.49 o 
  -5   5  11      144.58      151.38      8.45 o 
  -4   5  11      528.21      549.29     15.43 o 
  -3   5  11      207.37      209.35      8.64 o 
  -2   5  11        7.36        2.82      3.97 o 
  -1   5  11      106.41      111.56      5.99 o 
   0   5  11      112.34      112.16      6.64 o 
   1   5  11       14.17        5.69      5.79 o 
   2   5  11       11.69       15.54      6.36 o 
   3   5  11        0.01        6.28      5.95 o 
   4   5  11        8.39        6.32      5.53 o 
   5   5  11       34.66       30.50      5.46 o 
   6   5  11        8.69        6.84      7.24 o 
   7   5  11        1.64       14.16     10.64 o 
   8   5  11        3.60       10.29      7.24 o 
   9   5  11        0.34        9.35     12.73 o 
 -10   6  11       19.03       31.87      8.78 o 
  -9   6  11        7.68       15.60      7.86 o 
  -8   6  11        1.12       -1.24      7.48 o 
  -7   6  11        5.18       17.59      7.79 o 
  -6   6  11       61.21       58.93      9.75 o 
  -5   6  11       72.28       57.34      7.18 o 
  -4   6  11      213.76      187.48     10.78 o 
  -3   6  11      143.46      141.88      9.29 o 
  -2   6  11       47.26       42.76      8.25 o 
  -1   6  11        2.30        3.27      3.08 o 
   0   6  11       24.53       34.39      6.66 o 
   1   6  11       50.66       61.05      6.34 o 
   2   6  11        0.08        5.26      5.69 o 
   3   6  11       18.64       21.62      6.24 o 
   4   6  11      112.62      112.27      7.60 o 
   5   6  11       17.88       12.30      7.32 o 
   6   6  11        6.06        6.30      7.73 o 
   7   6  11        0.64       -1.64      7.37 o 
   8   6  11       25.61       24.45      8.29 o 
  -9   7  11       13.38       27.78      9.39 o 
  -8   7  11       15.00       22.57      8.13 o 
  -7   7  11       13.07        9.21      7.58 o 
  -6   7  11        1.32       11.46      7.14 o 
  -5   7  11        8.70       19.64      5.89 o 
  -4   7  11       86.78       90.47      7.97 o 
  -3   7  11       32.09       22.18      5.53 o 
  -2   7  11      138.07      122.47      7.39 o 
  -1   7  11       17.62       15.09      8.37 o 
   0   7  11        9.02       13.94      4.72 o 
   1   7  11       18.83       22.30      5.38 o 
   2   7  11        0.35        0.30      5.10 o 
   3   7  11      140.41      151.89      9.01 o 
   4   7  11       24.10       17.41      6.16 o 
   5   7  11        5.88        5.80      7.03 o 
   6   7  11       25.02       24.25      8.30 o 
   7   7  11        9.41       21.03      8.35 o 
   8   7  11        6.34        5.93      7.83 o 
  -9   8  11        0.53        5.62      9.05 o 
  -8   8  11       15.32       23.35      8.70 o 
  -7   8  11       28.48       42.67      8.96 o 
  -6   8  11       20.50       13.40      7.33 o 
  -5   8  11        3.63       -0.34      5.04 o 
  -4   8  11        8.96       11.68      5.17 o 
  -3   8  11       21.14       16.24      7.24 o 
  -2   8  11      245.62      255.37     14.31 o 
  -1   8  11       16.04       20.47      7.39 o 
   0   8  11        9.67       10.68      6.75 o 
   1   8  11       11.12       20.67      5.20 o 
   2   8  11       18.25       19.85      5.96 o 
   3   8  11        7.59        6.22      5.17 o 
   4   8  11       16.13       16.53      7.85 o 
   5   8  11       20.19       25.96      7.74 o 
   6   8  11        9.11        5.34      7.56 o 
   7   8  11       24.31       30.40      8.32 o 
  -8   9  11        3.35       10.35      8.24 o 
  -7   9  11       17.02        8.72      7.73 o 
  -6   9  11        7.70       10.05      9.06 o 
  -5   9  11        0.27        2.93      5.99 o 
  -4   9  11        8.18       13.29      6.12 o 
  -3   9  11       56.87       55.90      6.90 o 
  -2   9  11      265.11      312.75     15.01 o 
  -1   9  11       37.65       31.79      9.78 o 
   0   9  11        6.44        6.64      6.93 o 
   1   9  11        1.25       -1.24      4.90 o 
   2   9  11        4.76       11.62      5.16 o 
   3   9  11        3.09       12.57      7.35 o 
   4   9  11        1.78       -1.57      6.02 o 
   5   9  11        7.78       18.01      8.38 o 
   6   9  11        7.00       14.45      7.91 o 
  -7  10  11        5.89        3.08      8.00 o 
  -6  10  11        0.87       10.63     10.96 o 
  -5  10  11        8.95       17.14     12.34 o 
  -4  10  11       17.99       18.07      9.50 o 
  -3  10  11       12.16       22.41      7.30 o 
  -2  10  11        0.94        3.94      7.13 o 
  -1  10  11        1.87       -1.27      6.80 o 
   0  10  11       50.35       51.42      8.66 o 
   1  10  11        5.34        3.38      6.17 o 
   2  10  11        3.16        8.12      6.93 o 
   3  10  11        2.74        3.44      6.24 o 
   4  10  11        8.27       12.82      6.90 o 
   5  10  11        5.15       16.08      7.48 o 
   6  10  11       60.32       62.45      9.88 o 
  -6  11  11        1.88       -4.06      9.75 o 
  -5  11  11       23.60       39.71     10.67 o 
  -4  11  11        5.75       17.93      9.84 o 
  -3  11  11        1.89       10.58      8.70 o 
  -2  11  11       13.46        6.06      4.85 o 
  -1  11  11       10.23       11.34      7.21 o 
   0  11  11       75.22       94.92     10.17 o 
   1  11  11        0.01       -1.65      6.14 o 
   2  11  11        0.22       18.94      8.33 o 
   3  11  11        0.02       -2.53      7.92 o 
   4  11  11        0.08        6.49      9.66 o 
  -4  12  11        8.01       21.77     12.41 o 
  -3  12  11        0.88       -1.55      8.65 o 
  -2  12  11        0.07        4.74      6.32 o 
  -1  12  11        3.70        6.46      6.78 o 
   0  12  11        3.73        5.95      6.95 o 
   1  12  11        0.40       -5.61      8.31 o 
   2  12  11        4.68        5.10      8.25 o 
   3  12  11        0.38        0.91      8.40 o 
 -10   0  12        3.49       -7.13     17.78 o 
  -8   0  12      414.77      457.79     16.78 o 
  -6   0  12       83.09       83.28      8.09 o 
  -4   0  12       96.16      110.91     15.60 o 
  -2   0  12       47.27       40.08      6.05 o 
   0   0  12      657.95      631.73     14.30 o 
   2   0  12       53.99       39.65      4.92 o 
   4   0  12        6.61        8.75      5.34 o 
   6   0  12        3.55        3.78      6.76 o 
   8   0  12       83.86       65.82     12.00 o 
 -11   1  12        0.08        6.02     16.61 o 
 -10   1  12       11.85       25.93      8.42 o 
  -9   1  12       22.88       21.16      6.64 o 
  -8   1  12       78.53       78.69      8.90 o 
  -7   1  12       12.16       10.38      4.54 o 
  -6   1  12      160.80      174.34      7.57 o 
  -5   1  12       63.75       66.41      5.20 o 
  -4   1  12       86.01      101.73      7.47 o 
  -3   1  12      167.27      171.50      7.08 o 
  -2   1  12       42.83       34.27      4.18 o 
  -1   1  12      217.89      217.59      6.62 o 
   0   1  12        9.18        8.49      4.23 o 
   1   1  12       49.03       39.22      3.34 o 
   2   1  12       69.00       79.17      4.53 o 
   3   1  12       23.92       13.83      3.03 o 
   4   1  12       27.08       23.65      5.09 o 
   5   1  12       44.11       32.43      5.69 o 
   6   1  12       94.46       87.48      6.76 o 
   7   1  12        6.42        7.78      5.30 o 
   8   1  12       19.50       10.92      6.63 o 
   9   1  12        0.01        6.98     12.57 o 
 -11   2  12        4.09       23.35     18.25 o 
 -10   2  12        8.33        6.63      6.60 o 
  -9   2  12        4.79       -1.63      6.52 o 
  -8   2  12      122.90      117.04      8.60 o 
  -7   2  12       46.45       48.60      6.66 o 
  -6   2  12      166.56      166.24      8.59 o 
  -5   2  12      181.29      182.96      7.06 o 
  -4   2  12        1.86        4.79      3.09 o 
  -3   2  12       63.51       77.09      5.38 o 
  -2   2  12        0.74       -2.22      3.40 o 
  -1   2  12      239.68      226.81      6.79 o 
   0   2  12       51.11       45.60      3.50 o 
   1   2  12      125.18      128.89     11.59 o 
   2   2  12       73.44       59.85      8.98 o 
   3   2  12       29.59       43.80      7.22 o 
   4   2  12       36.02       57.69      7.94 o 
   5   2  12       49.08       37.04      6.01 o 
   6   2  12       11.95       16.16      6.22 o 
   7   2  12        4.01        4.01      5.16 o 
   8   2  12       19.36       22.42      7.02 o 
   9   2  12       18.90       18.13     15.08 o 
 -10   3  12        9.33        9.81      8.22 o 
  -9   3  12       15.74        9.42      7.15 o 
  -8   3  12       14.84       10.90      5.53 o 
  -7   3  12        5.67        8.35      5.50 o 
  -6   3  12       68.78       68.00      8.02 o 
  -5   3  12        3.34        8.34      6.14 o 
  -4   3  12      194.47      204.13     10.32 o 
  -3   3  12       73.44       64.80      4.39 o 
  -2   3  12        0.44        4.55      2.88 o 
  -1   3  12       38.02       43.92      4.25 o 
   0   3  12        3.49       -1.41      4.52 o 
   1   3  12       51.96       47.73      6.03 o 
   2   3  12       16.15       19.84      5.62 o 
   3   3  12      107.04       95.83      7.55 o 
   4   3  12       22.27       24.11      8.06 o 
   5   3  12        2.14       -1.14      5.47 o 
   6   3  12       19.56       12.75      5.82 o 
   7   3  12        5.89       17.94      7.06 o 
   8   3  12        2.47        0.45      6.57 o 
   9   3  12        2.37        2.48      6.80 o 
 -10   4  12        1.92        7.81      7.80 o 
  -9   4  12       30.75       28.44     15.34 o 
  -8   4  12       21.36       22.76      7.93 o 
  -7   4  12        0.44        0.26      5.72 o 
  -6   4  12        0.31        3.99      5.55 o 
  -5   4  12       33.28       42.47      6.65 o 
  -4   4  12      172.08      151.95      9.13 o 
  -3   4  12        1.35        4.05      5.50 o 
  -2   4  12        0.87        0.68      2.18 o 
  -1   4  12        6.92        1.99      2.74 o 
   0   4  12        3.05        5.65      4.68 o 
   1   4  12        6.07        6.94      6.80 o 
   2   4  12       70.27       72.27      7.33 o 
   3   4  12       15.61       18.71      6.89 o 
   4   4  12       24.53       29.04      6.53 o 
   5   4  12       19.13       21.89      5.95 o 
   6   4  12       10.86       27.79      7.79 o 
   7   4  12       23.72       26.26      8.05 o 
   8   4  12        7.21        9.19      7.07 o 
   9   4  12       22.64       20.05      7.60 o 
 -10   5  12        0.51       17.96      7.96 o 
  -9   5  12        6.05       22.39      8.19 o 
  -8   5  12       10.61       19.61      7.64 o 
  -7   5  12       15.27       15.33      8.97 o 
  -6   5  12       30.14       19.08      6.41 o 
  -5   5  12      116.79       97.67      9.63 o 
  -4   5  12       14.05       10.43      4.60 o 
  -3   5  12        1.71        8.80      4.81 o 
  -2   5  12        4.75        8.14      4.27 o 
  -1   5  12        4.45        4.77      3.40 o 
   0   5  12        1.13       13.92      4.85 o 
   1   5  12       77.65       81.05      7.09 o 
   2   5  12        0.29        4.76      7.82 o 
   3   5  12        7.72        2.11      5.73 o 
   4   5  12      203.89      191.94      9.42 o 
   5   5  12        8.97        8.59      5.49 o 
   6   5  12       15.65       15.23      7.61 o 
   7   5  12        0.58        1.10      7.41 o 
   8   5  12        3.14        4.14      7.44 o 
  -9   6  12       16.41       36.09      8.66 o 
  -8   6  12        4.52       12.46      7.97 o 
  -7   6  12        2.76       12.41      7.55 o 
  -6   6  12        1.78       15.77      7.13 o 
  -5   6  12       73.55       54.59      9.79 o 
  -4   6  12        2.42       -2.16      3.58 o 
  -3   6  12       21.83       11.46      4.90 o 
  -2   6  12      129.15      125.74      7.51 o 
  -1   6  12        1.57       11.38      4.99 o 
   0   6  12       30.35       26.40      5.93 o 
   1   6  12        0.05       -0.20      5.28 o 
   2   6  12      119.18      132.56      8.33 o 
   3   6  12       14.46        7.98      5.56 o 
   4   6  12       59.98       72.51      7.04 o 
   5   6  12        8.92        6.56      7.15 o 
   6   6  12       33.94       30.74     10.13 o 
   7   6  12        2.28       14.87      7.41 o 
   8   6  12       27.72       26.42     10.02 o 
  -9   7  12        0.68        4.78      8.27 o 
  -8   7  12        0.62       11.07      7.76 o 
  -7   7  12        4.92        8.92      8.11 o 
  -6   7  12        9.27        8.16      7.25 o 
  -5   7  12       15.18       12.99      5.85 o 
  -4   7  12        4.05        5.73      4.20 o 
  -3   7  12       94.80       92.49      7.91 o 
  -2   7  12        1.33        4.20      7.32 o 
  -1   7  12       12.50        7.77      8.63 o 
   0   7  12        4.62       -2.39      7.96 o 
   1   7  12       13.93       10.27      5.14 o 
   2   7  12        2.74        7.78      5.45 o 
   3   7  12       72.95       71.65      7.52 o 
   4   7  12        7.81        9.85      5.67 o 
   5   7  12       50.69       46.86      9.28 o 
   6   7  12       23.70       36.03     13.16 o 
   7   7  12        2.62       14.28      8.13 o 
  -8   8  12       19.69       20.90      8.49 o 
  -7   8  12       57.15       60.31     12.54 o 
  -6   8  12        6.42        5.39      6.81 o 
  -5   8  12       14.70       10.23      5.89 o 
  -4   8  12        0.43        7.63      3.76 o 
  -3   8  12       15.29       11.92      4.19 o 
  -2   8  12       16.75        1.79      8.96 o 
  -1   8  12       13.44        7.83      6.82 o 
   0   8  12       15.81       19.68      9.30 o 
   1   8  12       37.86       43.77      6.73 o 
   2   8  12       12.86        6.11      5.37 o 
   3   8  12        2.43        1.38      5.37 o 
   4   8  12       21.60       21.72      7.18 o 
   5   8  12       20.59       26.07      8.24 o 
   6   8  12       40.89       41.53      9.15 o 
   7   8  12        1.46        7.62      7.69 o 
  -8   9  12        0.27        3.54      9.95 o 
  -7   9  12       16.25       18.14      8.37 o 
  -6   9  12        0.13       -5.09      7.36 o 
  -5   9  12        0.55       11.12      6.23 o 
  -4   9  12       29.75       36.11      7.42 o 
  -3   9  12       38.19       41.11     12.44 o 
  -2   9  12        0.25        7.37      8.18 o 
  -1   9  12       67.93       71.22      8.99 o 
   0   9  12        1.02        4.10      6.92 o 
   1   9  12       16.28       18.08      8.32 o 
   2   9  12       15.35       23.84      6.11 o 
   3   9  12       20.98       12.49      9.11 o 
   4   9  12       13.13       12.58      6.91 o 
   5   9  12        0.04       11.94     11.98 o 
   6   9  12        0.05        8.79      7.55 o 
  -7  10  12        2.70        4.35     16.30 o 
  -6  10  12        4.66        2.06     10.34 o 
  -5  10  12        1.11        1.17      9.18 o 
  -4  10  12        2.44       -1.70     10.88 o 
  -3  10  12        5.18        5.75      6.81 o 
  -2  10  12       32.64       36.75      8.62 o 
  -1  10  12       10.42       23.64      9.02 o 
   0  10  12        4.27        5.21      7.06 o 
   1  10  12        4.01        9.54      6.66 o 
   2  10  12        0.03       -2.20      7.95 o 
   3  10  12        2.09       -2.40      7.92 o 
   4  10  12        5.12        1.86      6.61 o 
   5  10  12       14.01        3.03      7.16 o 
  -5  11  12        0.05       -5.03      9.76 o 
  -4  11  12        2.97       17.46      9.68 o 
  -3  11  12        0.20        4.31      8.79 o 
  -2  11  12        0.11        1.89      5.13 o 
  -1  11  12       25.96       24.21      7.70 o 
   0  11  12        1.28       14.45      9.28 o 
   1  11  12       16.23       36.03     19.86 o 
   2  11  12        0.40        1.52      8.00 o 
   3  11  12        3.67        1.05      8.21 o 
   4  11  12        1.05        7.19      8.30 o 
  -3  12  12        4.93       12.80      9.06 o 
  -2  12  12        0.00       13.15      8.32 o 
  -1  12  12        9.28        6.66      7.26 o 
   0  12  12        2.76       15.20      9.05 o 
   1  12  12        3.83       16.10      9.26 o 
   2  12  12        3.60       14.82      8.66 o 
  -9   0  13        2.26        5.79      8.49 o 
  -7   0  13       67.25       82.58      9.18 o 
  -5   0  13        1.99       11.65      8.78 o 
  -3   0  13      130.04      113.38     10.10 o 
  -1   0  13        6.49        4.51      5.13 o 
   1   0  13       49.70       40.26      5.95 o 
   3   0  13       79.00       57.70      6.39 o 
   5   0  13       22.97       19.52      5.35 o 
   7   0  13       11.73        9.50      9.20 o 
   9   0  13       13.23       28.28     23.97 o 
 -10   1  13       15.86       17.18     10.98 o 
  -9   1  13       29.15       24.98      5.86 o 
  -8   1  13       31.24       24.76      7.30 o 
  -7   1  13       15.30        9.11      5.73 o 
  -6   1  13      309.80      349.26      9.52 o 
  -5   1  13      104.86      113.39      7.34 o 
  -4   1  13       85.42       91.95      6.99 o 
  -3   1  13       95.51       97.53      6.01 o 
  -2   1  13      575.44      608.66     13.76 o 
  -1   1  13      373.02      383.04     10.39 o 
   0   1  13      272.91      263.05      8.19 o 
   1   1  13        0.49        2.44      2.93 o 
   2   1  13      250.03      238.41      7.45 o 
   3   1  13      143.17      134.09      6.29 o 
   4   1  13       75.57       81.41      6.42 o 
   5   1  13       58.23       50.92      6.43 o 
   6   1  13       39.08       42.76      6.16 o 
   7   1  13       57.92       78.80     10.24 o 
   8   1  13       96.19       96.72     11.56 o 
   9   1  13        3.23       -8.62     15.67 o 
 -10   2  13        2.80        7.60      8.49 o 
  -9   2  13        0.19        5.05      6.57 o 
  -8   2  13      177.20      164.99      9.58 o 
  -7   2  13       15.64       12.12      5.62 o 
  -6   2  13       28.48       16.49      6.14 o 
  -5   2  13      161.54      148.53      7.13 o 
  -4   2  13       13.48       16.58      2.93 o 
  -3   2  13        8.19        9.14      4.20 o 
  -2   2  13      304.01      308.48     10.38 o 
  -1   2  13       79.97       75.20      5.54 o 
   0   2  13        4.45        0.16      3.99 o 
   1   2  13      163.35      161.79      8.02 o 
   2   2  13      151.96      153.23      9.02 o 
   3   2  13       13.03       21.46      6.31 o 
   4   2  13       12.93       14.34      6.01 o 
   5   2  13       15.34        7.04      5.90 o 
   6   2  13        3.62        6.17      5.80 o 
   7   2  13        9.18       16.09      9.58 o 
   8   2  13       26.05       22.93     13.12 o 
   9   2  13       10.32        5.84     12.18 o 
 -10   3  13       12.69       14.31      7.48 o 
  -9   3  13       49.69       60.11     10.68 o 
  -8   3  13       89.75       99.95      9.77 o 
  -7   3  13       48.37       57.56      6.87 o 
  -6   3  13       28.19       29.73      6.22 o 
  -5   3  13        0.33        5.03      5.83 o 
  -4   3  13        1.11        6.46      5.67 o 
  -3   3  13       13.64       15.53      5.34 o 
  -2   3  13        1.14        3.88      3.49 o 
  -1   3  13       19.98       15.55      3.54 o 
   0   3  13      112.35      109.85      8.56 o 
   1   3  13      104.81      103.12      7.95 o 
   2   3  13       16.70       14.13      6.31 o 
   3   3  13      142.41      127.75      9.65 o 
   4   3  13       35.11       27.98      6.14 o 
   5   3  13        6.96        1.35      5.52 o 
   6   3  13       23.50       27.49      5.90 o 
   7   3  13       20.58       20.55      7.27 o 
   8   3  13        1.37        4.89      6.85 o 
   9   3  13        0.24       11.05     12.71 o 
 -10   4  13       80.40      106.45     21.90 o 
  -9   4  13       39.68       29.49      9.82 o 
  -8   4  13       25.19       37.48      8.52 o 
  -7   4  13        3.32       -0.44      5.24 o 
  -6   4  13       73.01       89.68      7.76 o 
  -5   4  13       93.78       84.56      9.70 o 
  -4   4  13       23.51       18.55      6.06 o 
  -3   4  13       39.78       41.01      6.53 o 
  -2   4  13        8.93        6.58      3.09 o 
  -1   4  13       28.46       30.08      5.07 o 
   0   4  13        3.25        1.95      5.07 o 
   1   4  13      263.10      257.87      9.95 o 
   2   4  13        5.83       15.77      6.00 o 
   3   4  13       27.57       30.30      5.55 o 
   4   4  13      239.46      242.64     10.16 o 
   5   4  13        0.03        4.15      5.97 o 
   6   4  13        0.28        0.48      6.89 o 
   7   4  13       20.98       16.17      7.13 o 
   8   4  13       12.54       15.79      7.20 o 
 -10   5  13       13.34       14.52      7.84 o 
  -9   5  13       27.86       43.69     11.62 o 
  -8   5  13        8.03        7.85      8.29 o 
  -7   5  13       12.62       13.67      6.38 o 
  -6   5  13        5.37        9.94      5.65 o 
  -5   5  13        7.66        2.11      5.47 o 
  -4   5  13      177.36      166.42      9.15 o 
  -3   5  13       95.80       92.10      7.61 o 
  -2   5  13       59.04       68.70      6.01 o 
  -1   5  13       49.21       52.12     10.56 o 
   0   5  13       11.39        1.92      4.85 o 
   1   5  13       10.32       14.41      5.76 o 
   2   5  13      119.95      126.83     10.32 o 
   3   5  13      292.13      297.06     11.47 o 
   4   5  13       13.15       22.83      5.95 o 
   5   5  13       37.42       25.56      6.03 o 
   6   5  13        0.19       11.69      7.14 o 
   7   5  13        6.08        7.51      7.10 o 
   8   5  13        0.85        2.88      7.38 o 
  -9   6  13       21.01       28.83      8.62 o 
  -8   6  13       14.79       24.45      8.38 o 
  -7   6  13        0.00        1.05      7.88 o 
  -6   6  13        1.99       10.71      5.50 o 
  -5   6  13       83.77       97.02      8.64 o 
  -4   6  13      100.96      104.57      7.87 o 
  -3   6  13       12.34        8.79      6.37 o 
  -2   6  13        1.06       -6.00      7.32 o 
  -1   6  13       10.74        8.25      7.24 o 
   0   6  13        2.35        0.20      4.54 o 
   1   6  13      143.84      140.94      8.88 o 
   2   6  13       14.65       10.59      5.87 o 
   3   6  13        0.33        3.34      5.90 o 
   4   6  13        3.65        3.15      5.58 o 
   5   6  13      111.93      167.32     16.32 o 
   6   6  13       65.41       65.27     12.57 o 
   7   6  13        3.68       12.50      7.96 o 
   8   6  13        0.01       10.14      7.30 o 
  -9   7  13        0.00        7.07      7.77 o 
  -8   7  13        0.01       14.21      7.89 o 
  -7   7  13        0.78        6.42      7.52 o 
  -6   7  13       37.02       24.87      9.08 o 
  -5   7  13        8.90       -0.32      5.39 o 
  -4   7  13        8.40        9.41      5.12 o 
  -3   7  13       64.35       69.91      9.37 o 
  -2   7  13       16.81       14.98      7.59 o 
  -1   7  13        0.86        0.97      7.03 o 
   0   7  13       67.88       60.94      6.72 o 
   1   7  13       46.79       53.31      6.89 o 
   2   7  13       18.07       24.74      6.35 o 
   3   7  13       50.91       63.11      7.13 o 
   4   7  13       58.69       58.37      8.06 o 
   5   7  13       76.14       86.74     10.20 o 
   6   7  13        5.86       14.13      8.15 o 
   7   7  13        9.96        7.07      7.82 o 
  -8   8  13        8.71       13.24      8.09 o 
  -7   8  13       19.58       17.19      7.80 o 
  -6   8  13        2.87        7.63      7.80 o 
  -5   8  13        8.05        7.18      5.19 o 
  -4   8  13       11.41        8.24      4.67 o 
  -3   8  13       65.57       67.20      8.42 o 
  -2   8  13       23.59       27.91      8.19 o 
  -1   8  13        2.09        7.57      9.26 o 
   0   8  13        0.65        8.79      7.50 o 
   1   8  13        5.94       11.80      6.52 o 
   2   8  13        2.11        7.87      5.36 o 
   3   8  13       47.62       48.55      8.25 o 
   4   8  13       18.67       18.68      5.79 o 
   5   8  13       43.00       30.93      8.46 o 
   6   8  13        5.88       16.57      7.92 o 
  -7   9  13        0.15        8.63      9.84 o 
  -6   9  13        8.23        0.80     12.33 o 
  -5   9  13        0.02       -3.44      9.21 o 
  -4   9  13        9.76       18.80      6.89 o 
  -3   9  13        7.93       11.80      7.54 o 
  -2   9  13       14.36       32.93      8.33 o 
  -1   9  13        7.82       13.98      7.54 o 
   0   9  13       13.17       26.41      8.01 o 
   1   9  13        1.81        1.96      6.91 o 
   2   9  13       33.68       40.44      8.15 o 
   3   9  13        0.32       -2.22      6.46 o 
   4   9  13        3.36       12.41      7.18 o 
   5   9  13        2.21        8.89      7.21 o 
   6   9  13        5.47       -4.42      7.46 o 
  -6  10  13       10.70       20.86     10.44 o 
  -5  10  13       11.96        7.82     10.36 o 
  -4  10  13        0.03        7.03      9.70 o 
  -3  10  13        4.68       18.48     12.08 o 
  -2  10  13        7.90       12.23      9.12 o 
  -1  10  13        9.24        8.04      7.61 o 
   0  10  13       15.82       15.28      7.81 o 
   1  10  13        0.03       14.21      7.23 o 
   2  10  13        0.06        1.39      8.92 o 
   3  10  13        1.57        4.67      8.55 o 
   4  10  13        0.17        6.33      8.43 o 
   5  10  13        0.42        5.08      8.70 o 
  -5  11  13        3.66        0.07     12.48 o 
  -4  11  13        0.63        2.99      9.34 o 
  -3  11  13       20.96       18.18      8.85 o 
  -2  11  13        2.71        9.95      4.43 o 
  -1  11  13       22.37       22.08      8.29 o 
   0  11  13       18.81       17.48      7.76 o 
   1  11  13        0.06       -2.01      9.18 o 
   2  11  13       10.14        7.65      8.77 o 
   3  11  13        0.11       11.20      8.68 o 
  -2  12  13        3.87        1.04      6.67 o 
  -1  12  13        6.98       12.34      7.08 o 
   0  12  13       14.42        6.80     13.10 o 
 -10   0  14       19.80       64.16     21.07 o 
  -8   0  14        5.00       -1.82      9.39 o 
  -6   0  14       23.09       20.19      6.55 o 
  -4   0  14       28.49       29.42      6.06 o 
  -2   0  14      643.61      673.48     17.31 o 
   0   0  14        0.02        3.27      5.29 o 
   2   0  14      854.61      877.77     18.21 o 
   4   0  14        1.08        3.96      2.87 o 
   6   0  14        1.57        9.26      9.76 o 
   8   0  14      141.98      142.82     25.62 o 
 -10   1  14        6.41       -3.03      7.99 o 
  -9   1  14        0.65       10.13      6.84 o 
  -8   1  14        0.20        1.41      5.51 o 
  -7   1  14       38.30       40.35      6.49 o 
  -6   1  14        1.43        3.77      4.08 o 
  -5   1  14       49.51       61.20      5.54 o 
  -4   1  14       66.92       59.95      5.24 o 
  -3   1  14       26.45       11.94      4.64 o 
  -2   1  14        3.15        5.35      4.59 o 
  -1   1  14      122.06      128.89      6.47 o 
   0   1  14      371.45      373.90      9.33 o 
   1   1  14      529.11      506.58      9.72 o 
   2   1  14        7.69        9.62      5.22 o 
   3   1  14      208.62      206.10     16.57 o 
   4   1  14        3.29        8.50      6.10 o 
   5   1  14       10.58       15.55      5.41 o 
   6   1  14       20.07       13.44      5.37 o 
   7   1  14       85.10       90.19      9.94 o 
   8   1  14        0.86        2.33     11.48 o 
   9   1  14       22.87       12.85     12.63 o 
 -10   2  14        3.76       -0.21      8.25 o 
  -9   2  14        9.84        9.58      6.66 o 
  -8   2  14        0.21        0.48      5.96 o 
  -7   2  14        4.34       -0.92      5.51 o 
  -6   2  14       14.11       18.30      6.07 o 
  -5   2  14       26.86       21.92      6.04 o 
  -4   2  14        0.26        2.07      3.13 o 
  -3   2  14        3.20       12.96      4.51 o 
  -2   2  14       15.30       19.35      5.00 o 
  -1   2  14      211.11      202.43      7.58 o 
   0   2  14     1543.00     1539.57     23.08 o 
   1   2  14        4.04       12.73      5.45 o 
   2   2  14      200.33      220.38     10.34 o 
   3   2  14      458.98      500.10     13.21 o 
   4   2  14       84.54       89.20      8.45 o 
   5   2  14        0.00        6.37      5.49 o 
   6   2  14        7.58       15.64      5.81 o 
   7   2  14        0.07        8.52     10.74 o 
   8   2  14        1.65        8.05      8.79 o 
 -10   3  14       31.38       35.49      9.77 o 
  -9   3  14       44.68       42.15      9.36 o 
  -8   3  14        0.69        3.08      5.43 o 
  -7   3  14       15.13       13.07      5.64 o 
  -6   3  14        4.91        4.67      6.09 o 
  -5   3  14       18.66       16.91      5.82 o 
  -4   3  14       10.91       10.81      5.44 o 
  -3   3  14       28.94       27.03      6.30 o 
  -2   3  14       43.79       34.30      4.72 o 
  -1   3  14      100.50      104.05      7.52 o 
   0   3  14     1459.49     1630.77     21.75 o 
   1   3  14       36.91       31.14      6.63 o 
   2   3  14        7.12        1.21      5.92 o 
   3   3  14      495.25      509.50     13.50 o 
   4   3  14        6.79        7.35      5.89 o 
   5   3  14        0.36       10.17      7.12 o 
   6   3  14        0.00        0.85      5.45 o 
   7   3  14       11.70       13.31      6.88 o 
   8   3  14        5.91       14.91      8.62 o 
 -10   4  14        0.07       16.72      9.88 o 
  -9   4  14       32.82       23.79     13.04 o 
  -8   4  14      129.63      139.73     10.77 o 
  -7   4  14        0.63        0.13      6.40 o 
  -6   4  14        6.81       14.45      5.78 o 
  -5   4  14        5.36        7.27      4.68 o 
  -4   4  14       81.87       69.61      7.13 o 
  -3   4  14       29.75       25.34      5.86 o 
  -2   4  14       73.82       72.50      5.76 o 
  -1   4  14       12.37       20.53      4.88 o 
   0   4  14      374.90      381.60     12.95 o 
   1   4  14       41.83       37.78      5.95 o 
   2   4  14       84.37       72.57      7.44 o 
   3   4  14       35.68       38.57      7.58 o 
   4   4  14        1.05        6.23      5.21 o 
   5   4  14      276.88      300.16     14.84 o 
   6   4  14        2.90        1.99      6.84 o 
   7   4  14        6.64       -0.32      7.14 o 
   8   4  14        1.61       10.13      8.96 o 
  -9   5  14        6.53       11.84      7.80 o 
  -8   5  14       33.71       38.17      8.38 o 
  -7   5  14        3.94        8.62      5.66 o 
  -6   5  14        4.01        3.11      5.39 o 
  -5   5  14       55.57       61.60      9.20 o 
  -4   5  14        4.46        5.45      5.43 o 
  -3   5  14        0.00        2.47      4.41 o 
  -2   5  14      227.48      244.59     13.93 o 
  -1   5  14        0.17        4.16      3.86 o 
   0   5  14       12.61       15.07      5.03 o 
   1   5  14       19.83       20.02      5.86 o 
   2   5  14       16.18        7.51      5.96 o 
   3   5  14       28.67       29.24      6.99 o 
   4   5  14       46.53       46.45      7.03 o 
   5   5  14        8.75       15.61      5.93 o 
   6   5  14        2.41        3.01      7.10 o 
   7   5  14        0.29       -1.76      6.89 o 
   8   5  14        2.10       -0.29     10.34 o 
  -9   6  14        9.47       12.70      7.82 o 
  -8   6  14        1.80       -5.64      8.30 o 
  -7   6  14       13.56       14.92      7.44 o 
  -6   6  14        0.12        6.19      5.24 o 
  -5   6  14       58.05       58.65      7.35 o 
  -4   6  14      120.28      115.33      8.60 o 
  -3   6  14       25.27       23.23      4.99 o 
  -2   6  14       77.44       58.64      8.18 o 
  -1   6  14       10.20       16.81      7.89 o 
   0   6  14       54.67       55.89      6.02 o 
   1   6  14      113.90      128.46      9.90 o 
   2   6  14      104.29      114.55      8.84 o 
   3   6  14        9.22        3.72      5.62 o 
   4   6  14       32.28       33.47      6.78 o 
   5   6  14       69.83       62.48      9.29 o 
   6   6  14        3.53       10.93      9.14 o 
   7   6  14       21.96       26.55      8.75 o 
  -8   7  14        0.21        1.77      7.67 o 
  -7   7  14        1.74        6.50     10.43 o 
  -6   7  14        0.11        0.02      6.26 o 
  -5   7  14        0.42       -2.62      5.41 o 
  -4   7  14       44.94       40.65      7.07 o 
  -3   7  14       10.18        9.08      8.02 o 
  -2   7  14      110.93      112.84      9.88 o 
  -1   7  14       19.67       28.32      8.76 o 
   0   7  14        4.49        3.06      7.36 o 
   1   7  14        1.31       10.32      6.93 o 
   2   7  14       20.65       22.82      5.96 o 
   3   7  14       33.55       36.21      6.70 o 
   4   7  14        1.56       -0.53      6.63 o 
   5   7  14       13.30       12.95      8.21 o 
   6   7  14       28.61       30.32      8.28 o 
   7   7  14        9.99       19.00      8.45 o 
  -8   8  14        0.04       -5.45      9.25 o 
  -7   8  14       28.84       28.92     12.44 o 
  -6   8  14        0.87        3.72      7.57 o 
  -5   8  14        0.21       -3.20      6.64 o 
  -4   8  14       38.28       49.02     10.70 o 
  -3   8  14        5.14        7.77      7.49 o 
  -2   8  14      143.85      148.68     14.53 o 
  -1   8  14        0.04        2.15      8.60 o 
   0   8  14        0.32        8.80      7.30 o 
   1   8  14       11.67        8.11      7.22 o 
   2   8  14       11.53       10.42      5.60 o 
   3   8  14       16.06       20.29      5.80 o 
   4   8  14        0.05        0.25      6.56 o 
   5   8  14        0.49        4.43      6.70 o 
   6   8  14       19.02       25.71      9.42 o 
  -7   9  14        0.04        8.01      9.94 o 
  -6   9  14        0.11       13.07     13.31 o 
  -5   9  14        1.89       17.10     12.44 o 
  -4   9  14        1.29        6.19      5.73 o 
  -3   9  14        0.95       -7.17      7.17 o 
  -2   9  14        2.30       16.46      8.78 o 
  -1   9  14        2.13       13.02      7.28 o 
   0   9  14       13.78       16.39      7.84 o 
   1   9  14       61.78       75.48     11.77 o 
   2   9  14        0.33       -2.67      6.41 o 
   3   9  14        0.23       12.87      9.72 o 
   4   9  14        0.64        7.02      7.69 o 
   5   9  14        0.00       -4.50      8.23 o 
  -6  10  14        4.42        4.87      9.84 o 
  -5  10  14        0.00        1.86      9.91 o 
  -4  10  14        0.17        4.39      9.59 o 
  -3  10  14       16.47        8.23      9.50 o 
  -2  10  14       70.46       70.91      9.85 o 
  -1  10  14        0.28       10.73      9.85 o 
   0  10  14       11.14        9.12      7.45 o 
   1  10  14        0.35       21.08      7.32 o 
   2  10  14        7.16        5.20      9.01 o 
   3  10  14        0.45       13.10      9.02 o 
   4  10  14        6.07        7.63      8.66 o 
  -4  11  14        0.12       12.58     15.04 o 
  -3  11  14        4.03       13.95      7.18 o 
  -2  11  14        0.36       -5.57      7.98 o 
  -1  11  14        0.43       21.12      8.46 o 
   0  11  14        1.80        9.54      7.49 o 
   1  11  14        0.08        7.24      9.15 o 
   2  11  14        0.12       -1.90     11.51 o 
  -9   0  15        0.03       -1.52      9.28 o 
  -7   0  15        0.04        3.83      6.39 o 
  -5   0  15       39.32       53.07      7.15 o 
  -3   0  15      151.44      169.35     10.52 o 
  -1   0  15      781.74      841.34     21.49 o 
   1   0  15     1834.12     1904.86     44.52 o 
   3   0  15      503.48      547.45     23.04 o 
   5   0  15       18.08       19.61     10.20 o 
   7   0  15       59.17       56.33     11.50 o 
 -10   1  15        5.52        6.62     12.52 o 
  -9   1  15        0.78       -2.50      6.24 o 
  -8   1  15       27.19       20.46      6.01 o 
  -7   1  15       19.62       14.14      6.01 o 
  -6   1  15       36.29       43.97      8.39 o 
  -5   1  15        9.82        4.86      3.69 o 
  -4   1  15       24.96       30.13      6.03 o 
  -3   1  15       38.32       31.14      4.78 o 
  -2   1  15       57.94       44.54      5.54 o 
  -1   1  15      146.49      148.12      7.20 o 
   0   1  15      587.59      589.74     11.66 o 
   1   1  15      265.52      295.09     11.24 o 
   2   1  15       72.12       77.60      9.43 o 
   3   1  15      150.07      120.30      7.46 o 
   4   1  15       33.44       16.77      4.67 o 
   5   1  15        4.45        1.00      5.04 o 
   6   1  15        6.31        3.00      6.85 o 
   7   1  15       73.12       95.69     10.29 o 
   8   1  15        6.73       -5.01     17.08 o 
 -10   2  15        4.68        9.61      9.11 o 
  -9   2  15        2.62        6.25      8.63 o 
  -8   2  15       10.11        3.71      5.52 o 
  -7   2  15       40.05       32.24      6.13 o 
  -6   2  15        6.21       10.66      7.29 o 
  -5   2  15        2.84       -0.54      5.61 o 
  -4   2  15       38.63       23.40      4.05 o 
  -3   2  15       21.41       13.04      4.38 o 
  -2   2  15       63.37       73.80      9.43 o 
  -1   2  15     1128.37     1223.49     15.50 o 
   0   2  15      476.05      493.77     14.35 o 
   1   2  15      231.38      246.58     10.47 o 
   2   2  15      460.62      433.36     18.43 o 
   3   2  15      141.32      142.84      8.99 o 
   4   2  15        4.61        3.80      5.25 o 
   5   2  15       28.43       29.87      6.40 o 
   6   2  15        7.76       16.42      6.77 o 
   7   2  15        4.45       -0.05     10.92 o 
   8   2  15        0.13       12.58      9.08 o 
 -10   3  15       21.20       24.01      9.45 o 
  -9   3  15       78.72       84.16     11.88 o 
  -8   3  15       48.84       67.26      7.62 o 
  -7   3  15        1.01       14.65      6.26 o 
  -6   3  15        6.02        6.68      6.09 o 
  -5   3  15        8.68       10.02      5.74 o 
  -4   3  15        0.08        0.32      5.35 o 
  -3   3  15       11.04       13.91      5.71 o 
  -2   3  15       70.47       68.44      6.72 o 
  -1   3  15      117.55      115.33      7.48 o 
   0   3  15       14.45        5.69      5.40 o 
   1   3  15      144.42      130.35      8.65 o 
   2   3  15      328.38      300.38     11.18 o 
   3   3  15       85.25      103.33      8.93 o 
   4   3  15       21.32       10.39      5.79 o 
   5   3  15       29.93       36.97      6.66 o 
   6   3  15       23.24       26.96      6.56 o 
   7   3  15        5.64       12.00      9.25 o 
   8   3  15        4.31       -2.32      8.74 o 
  -9   4  15        0.14        2.90      7.34 o 
  -8   4  15       21.25       24.68      7.72 o 
  -7   4  15        1.73        1.50      5.54 o 
  -6   4  15        2.28        2.53      5.36 o 
  -5   4  15       30.82       26.69      6.72 o 
  -4   4  15       12.39       12.88      5.63 o 
  -3   4  15       80.65       73.54      6.40 o 
  -2   4  15        8.88        2.43      5.54 o 
  -1   4  15       74.59       79.10      7.96 o 
   0   4  15       28.19       15.13      5.37 o 
   1   4  15      108.70      101.66      8.37 o 
   2   4  15       15.45       10.48      5.87 o 
   3   4  15       46.02       42.06     12.51 o 
   4   4  15      229.54      208.98     10.02 o 
   5   4  15       83.25       86.90      7.91 o 
   6   4  15        7.89       14.46      7.05 o 
   7   4  15        9.09       11.88      7.09 o 
   8   4  15        2.80       11.74     10.17 o 
  -9   5  15        0.41       -4.53      7.45 o 
  -8   5  15       49.08       47.21      8.99 o 
  -7   5  15        2.03        2.59      5.54 o 
  -6   5  15        0.06       10.77      5.60 o 
  -5   5  15       52.38       58.10     10.93 o 
  -4   5  15        7.71        9.59      5.67 o 
  -3   5  15      251.85      241.39     12.16 o 
  -2   5  15       21.96       20.84      8.96 o 
  -1   5  15      351.74      355.64     15.43 o 
   0   5  15       38.63       31.24      6.17 o 
   1   5  15       36.49       45.30      6.34 o 
   2   5  15       52.92       46.03      6.76 o 
   3   5  15       58.25       51.73      7.48 o 
   4   5  15       27.22       18.10      5.91 o 
   5   5  15       57.19       49.10      9.09 o 
   6   5  15        0.02        7.56      7.36 o 
   7   5  15        1.50       -0.41      7.07 o 
  -8   6  15       13.27       21.29      8.13 o 
  -7   6  15        7.79        2.82      7.11 o 
  -6   6  15       20.86       12.30      5.49 o 
  -5   6  15       46.69       31.24      5.84 o 
  -4   6  15        0.10       11.05      5.85 o 
  -3   6  15      394.68      438.46     16.52 o 
  -2   6  15       17.21        5.81      7.54 o 
  -1   6  15        0.00        7.10      7.79 o 
   0   6  15       50.22       55.42      6.57 o 
   1   6  15       38.97       39.29      8.27 o 
   2   6  15        0.43       -0.96      5.96 o 
   3   6  15       11.97       12.68      6.37 o 
   4   6  15        0.91        3.05      5.42 o 
   5   6  15        0.15       -0.30      7.17 o 
   6   6  15       19.15       23.76      8.02 o 
   7   6  15       11.58        1.78      7.45 o 
  -8   7  15        0.83        7.74     11.63 o 
  -7   7  15        3.50       12.90      7.48 o 
  -6   7  15        7.57       10.91      6.62 o 
  -5   7  15        0.09        3.67      8.38 o 
  -4   7  15        0.57        7.75      7.67 o 
  -3   7  15      112.56      106.30     10.83 o 
  -2   7  15       23.54       32.14      8.02 o 
  -1   7  15        0.79        8.33      7.77 o 
   0   7  15        0.68        1.56      7.69 o 
   1   7  15       15.49       10.19      6.76 o 
   2   7  15       12.95       13.48      5.80 o 
   3   7  15       18.26       23.91      6.29 o 
   4   7  15        1.10        0.38      6.79 o 
   5   7  15        3.60        5.94      7.27 o 
   6   7  15       20.04       15.86      7.73 o 
  -7   8  15        3.45       -3.55     11.21 o 
  -6   8  15        1.93       -2.20     10.03 o 
  -5   8  15       16.44       18.86      7.50 o 
  -4   8  15       13.84       15.36      7.24 o 
  -3   8  15       36.51       28.41      8.15 o 
  -2   8  15        4.42        1.40      7.38 o 
  -1   8  15       78.14       95.25      9.87 o 
   0   8  15        0.42        7.54      9.95 o 
   1   8  15        6.85        0.04      8.32 o 
   2   8  15        0.04        3.13      6.82 o 
   3   8  15        0.04        4.01      7.30 o 
   4   8  15       12.15       10.07      6.96 o 
   5   8  15        3.72       16.85      8.21 o 
  -6   9  15        3.16      -12.84     16.96 o 
  -5   9  15        5.50       -1.59      9.95 o 
  -4   9  15       50.68       50.82     10.67 o 
  -3   9  15        1.93       11.84      6.04 o 
  -2   9  15       32.07       38.57      9.71 o 
  -1   9  15        0.00       -7.55      7.55 o 
   0   9  15        9.37       24.51      7.92 o 
   1   9  15        4.79       17.31      7.94 o 
   2   9  15        0.38        1.21      6.84 o 
   3   9  15        1.70       12.15      8.50 o 
   4   9  15       10.56        1.65     10.17 o 
  -5  10  15        5.16       -3.96      9.61 o 
  -4  10  15       17.86       24.29     18.88 o 
  -3  10  15        2.62        5.86      8.02 o 
  -2  10  15        0.88        2.87      7.90 o 
  -1  10  15       12.26       17.65      8.53 o 
   0  10  15        3.44       16.03      8.43 o 
   1  10  15        5.27       16.67      7.85 o 
   2  10  15        2.35        7.56      9.55 o 
   3  10  15        7.76        1.15      8.41 o 
  -3  11  15       14.68       40.05     15.71 o 
  -2  11  15        2.23       -1.56      7.31 o 
  -1  11  15        1.07        8.61      7.71 o 
   0  11  15        4.42       13.12      9.37 o 
   1  11  15        0.27       -4.18      9.02 o 
 -10   0  16        0.21       18.88     16.45 o 
  -8   0  16       11.95        9.04     10.24 o 
  -6   0  16       13.69       36.99     14.34 o 
  -4   0  16       67.55       40.28     30.08 o 
  -2   0  16        3.51        8.70      5.90 o 
   0   0  16       46.39       47.55      7.01 o 
   2   0  16      434.93      453.80     21.67 o 
   4   0  16      115.07       97.30     12.74 o 
   6   0  16       22.25       19.85     10.59 o 
   8   0  16       36.31       61.11     21.07 o 
 -10   1  16        5.97        9.21     27.97 o 
  -9   1  16        8.35        0.63      6.61 o 
  -8   1  16        0.00        8.79      7.86 o 
  -7   1  16        0.53        1.82      5.52 o 
  -6   1  16       23.10       13.67      6.64 o 
  -5   1  16       75.12       57.49      5.75 o 
  -4   1  16        1.34        5.17      3.80 o 
  -3   1  16      286.81      251.61      8.60 o 
  -2   1  16      151.44      152.16      7.32 o 
  -1   1  16      632.41      654.73     14.50 o 
   0   1  16       32.25       26.14      4.17 o 
   1   1  16        0.20       -0.58      4.68 o 
   2   1  16       26.00       21.94      5.67 o 
   3   1  16       10.66       10.40      4.79 o 
   4   1  16        2.53       10.14      5.55 o 
   5   1  16        5.84        5.29      7.06 o 
   6   1  16        3.99       16.65      7.12 o 
   7   1  16        1.19       -8.47      8.47 o 
   8   1  16       12.68       -2.28     12.37 o 
  -9   2  16       24.61       27.64     10.91 o 
  -8   2  16       41.37       52.46      8.31 o 
  -7   2  16        1.36        0.91      5.26 o 
  -6   2  16        2.89        3.78      5.77 o 
  -5   2  16       22.69       12.19      4.78 o 
  -4   2  16        1.91        3.73      3.51 o 
  -3   2  16      358.31      361.01      9.76 o 
  -2   2  16       24.53       19.90      4.40 o 
  -1   2  16        2.28       12.45      5.52 o 
   0   2  16       68.81       51.15      6.69 o 
   1   2  16       44.99       37.78      5.82 o 
   2   2  16        8.30        8.49      5.35 o 
   3   2  16       13.02       14.20      5.43 o 
   4   2  16       46.02       46.29      7.37 o 
   5   2  16        0.34        1.05      5.12 o 
   6   2  16        0.23       -5.60      6.68 o 
   7   2  16        7.71        5.77     11.11 o 
  -9   3  16       15.24        7.32      9.28 o 
  -8   3  16        4.40        6.39      5.64 o 
  -7   3  16        0.13       18.34      6.00 o 
  -6   3  16       28.11       30.66      6.66 o 
  -5   3  16        2.64        7.34      5.32 o 
  -4   3  16        1.52        7.53      5.23 o 
  -3   3  16      161.31      140.18      8.16 o 
  -2   3  16       21.65       14.70      4.68 o 
  -1   3  16        8.21       14.21      4.99 o 
   0   3  16      185.12      168.80      9.13 o 
   1   3  16       10.89        1.85      5.52 o 
   2   3  16        2.47       -1.62      5.47 o 
   3   3  16      109.78      105.57      8.74 o 
   4   3  16       20.85       17.23      6.02 o 
   5   3  16        0.04       11.36      5.55 o 
   6   3  16        0.36        1.37      6.46 o 
   7   3  16        0.25        6.94     11.59 o 
  -9   4  16        2.88        1.15      7.27 o 
  -8   4  16       18.33       22.40      8.02 o 
  -7   4  16        9.09       10.21      5.70 o 
  -6   4  16        0.00        8.89      5.30 o 
  -5   4  16       14.78       16.07      5.30 o 
  -4   4  16      154.97      165.90     13.76 o 
  -3   4  16        1.80        2.03      6.21 o 
  -2   4  16       99.41       98.03     10.45 o 
  -1   4  16      484.52      477.94     12.50 o 
   0   4  16        0.00        0.08      4.80 o 
   1   4  16        2.08        5.29      5.35 o 
   2   4  16       15.24       16.55      5.80 o 
   3   4  16        6.38        4.54      5.86 o 
   4   4  16        3.44        2.50      5.91 o 
   5   4  16        0.06       -1.73      5.79 o 
   6   4  16       17.77       20.96      7.46 o 
   7   4  16        1.99       14.46     11.94 o 
  -9   5  16        3.02       -6.37      7.41 o 
  -8   5  16        3.07        3.36      7.40 o 
  -7   5  16       10.36        9.34      5.52 o 
  -6   5  16        7.71       15.23      5.57 o 
  -5   5  16        0.34        3.20      5.16 o 
  -4   5  16        6.61        7.96      5.99 o 
  -3   5  16       16.03       19.83      7.91 o 
  -2   5  16      124.67      115.80     10.26 o 
  -1   5  16       22.34       25.30      7.82 o 
   0   5  16        2.09        1.79      4.66 o 
   1   5  16      146.55      153.71      9.12 o 
   2   5  16        2.22        1.14      5.54 o 
   3   5  16       43.95       26.32      7.59 o 
   4   5  16       28.79       28.07      7.24 o 
   5   5  16        0.01        1.42      7.17 o 
   6   5  16       12.24       11.10      6.47 o 
   7   5  16        0.60       -4.22      9.08 o 
  -8   6  16        2.03       -7.06      7.25 o 
  -7   6  16        3.18       -1.06      7.00 o 
  -6   6  16        0.55        6.80      5.36 o 
  -5   6  16        0.03        1.79      7.25 o 
  -4   6  16       28.75       26.18      8.13 o 
  -3   6  16        0.45        2.21      7.82 o 
  -2   6  16        1.95        0.31      7.74 o 
  -1   6  16      157.49      157.83     11.49 o 
   0   6  16       21.71       16.46      7.74 o 
   1   6  16       51.99       45.76      7.72 o 
   2   6  16        6.77        7.66      5.68 o 
   3   6  16       14.16       12.98      6.62 o 
   4   6  16        2.35        6.45      5.71 o 
   5   6  16        4.51       10.71      7.49 o 
   6   6  16       27.95       30.83      8.96 o 
  -7   7  16        0.25       12.69      9.78 o 
  -6   7  16        3.59        5.72      9.77 o 
  -5   7  16        0.02        1.64     11.17 o 
  -4   7  16        0.75       -2.17      6.76 o 
  -3   7  16       42.30       43.76      9.67 o 
  -2   7  16        0.24       -6.50      7.76 o 
  -1   7  16       14.32        8.36      7.65 o 
   0   7  16       26.64       24.81      9.37 o 
   1   7  16      119.24      128.01     13.14 o 
   2   7  16        0.01        7.73      8.94 o 
   3   7  16        3.24        3.66      5.53 o 
   4   7  16        8.50       23.99      7.61 o 
   5   7  16        0.01       10.57      7.08 o 
   6   7  16        2.24        2.35      7.61 o 
  -7   8  16        0.11        6.64      9.65 o 
  -6   8  16        1.33        6.35     16.34 o 
  -5   8  16        8.70       14.29      7.72 o 
  -4   8  16        1.42        7.04      7.18 o 
  -3   8  16       32.31       39.13     11.48 o 
  -2   8  16        2.91       10.60      7.83 o 
  -1   8  16        5.16        6.68      7.89 o 
   0   8  16        0.01       11.12      7.74 o 
   1   8  16       25.99       21.62      9.06 o 
   2   8  16       29.68       26.63      7.85 o 
   3   8  16        1.33       -1.07      8.86 o 
   4   8  16        8.66        0.41      9.63 o 
   5   8  16        2.84        5.96      7.15 o 
  -6   9  16        0.42       11.61     12.89 o 
  -5   9  16       12.55       24.77     11.29 o 
  -4   9  16        1.75        2.23      7.68 o 
  -3   9  16       10.18       11.78      7.48 o 
  -2   9  16       23.53       28.04      8.92 o 
  -1   9  16       52.00       55.55     10.47 o 
   0   9  16        0.08        7.66      7.98 o 
   1   9  16        0.74       -4.75      7.56 o 
   2   9  16        2.27        6.33     14.07 o 
   3   9  16        9.73        7.39      8.77 o 
   4   9  16        0.11        0.62      8.60 o 
  -4  10  16       17.51        9.00      7.82 o 
  -3  10  16       28.93       33.88      8.49 o 
  -2  10  16        3.15        7.18      9.36 o 
  -1  10  16        0.06       14.30      7.90 o 
   0  10  16        0.09       -0.83      7.15 o 
   1  10  16        0.00       15.79      9.72 o 
   2  10  16       16.87        7.75      9.10 o 
  -9   0  17       25.46       30.69     11.03 o 
  -7   0  17        0.01       13.61     10.46 o 
  -5   0  17        0.42       10.53      5.96 o 
  -3   0  17       90.50       87.46     10.68 o 
  -1   0  17      396.81      436.25     17.05 o 
   1   0  17        2.68       15.94      9.83 o 
   3   0  17        0.48        6.22     10.34 o 
   5   0  17        2.80        7.76      9.96 o 
   7   0  17       18.41       17.23     10.53 o 
  -9   1  17        0.41        5.68      7.01 o 
  -8   1  17       30.16       25.83      7.66 o 
  -7   1  17        0.01        1.46      5.63 o 
  -6   1  17        6.40        8.18      5.20 o 
  -5   1  17       17.26       14.44      4.00 o 
  -4   1  17       25.69       22.68      5.85 o 
  -3   1  17       25.91       24.24      4.68 o 
  -2   1  17       53.23       55.77      5.48 o 
  -1   1  17       34.79       34.39      5.97 o 
   0   1  17      174.42      171.21      9.17 o 
   1   1  17       22.13       26.79      5.39 o 
   2   1  17       80.97       79.48      7.42 o 
   3   1  17        7.85        6.61      7.38 o 
   4   1  17        1.30        7.52      7.82 o 
   5   1  17        0.03       -3.84      7.18 o 
   6   1  17        1.01        2.42      6.89 o 
   7   1  17        0.46       11.48      9.32 o 
  -9   2  17       39.47       41.79     10.64 o 
  -8   2  17        0.16        5.16      6.89 o 
  -7   2  17        0.52       -0.25      5.41 o 
  -6   2  17       26.27       20.20      5.92 o 
  -5   2  17       42.17       34.44      6.41 o 
  -4   2  17       17.81       13.62      5.52 o 
  -3   2  17        0.93       -3.78      3.78 o 
  -2   2  17      192.09      178.17      7.68 o 
  -1   2  17       26.60       23.65      6.03 o 
   0   2  17       11.61       16.91      5.27 o 
   1   2  17      154.91      149.99      8.64 o 
   2   2  17       24.35       17.27      5.58 o 
   3   2  17       42.09       45.19     10.32 o 
   4   2  17       36.77       34.80      6.61 o 
   5   2  17        0.18       -0.64      6.98 o 
   6   2  17        0.38       11.45      7.09 o 
   7   2  17        0.83        0.26      8.86 o 
  -9   3  17        4.92        9.20      9.13 o 
  -8   3  17        2.90        7.51      5.82 o 
  -7   3  17       41.52       53.43      7.68 o 
  -6   3  17        4.18        1.23      5.82 o 
  -5   3  17       49.88       51.88      7.10 o 
  -4   3  17       44.30       33.26      6.51 o 
  -3   3  17        3.91       12.49      5.77 o 
  -2   3  17      263.78      243.92     10.20 o 
  -1   3  17        0.46        6.03      4.98 o 
   0   3  17       12.16       10.01      4.95 o 
   1   3  17       45.95       38.97      6.72 o 
   2   3  17        3.82        6.81      5.49 o 
   3   3  17        4.96        4.68      5.24 o 
   4   3  17        0.99        1.40      5.16 o 
   5   3  17        5.50        3.24      5.76 o 
   6   3  17        2.74       -8.03      8.91 o 
   7   3  17       12.48       28.65     18.92 o 
  -9   4  17        4.36       13.01      9.30 o 
  -8   4  17       12.29        8.37      7.03 o 
  -7   4  17        0.39        4.81      5.73 o 
  -6   4  17        4.27        9.37      5.41 o 
  -5   4  17        0.05        4.77      7.97 o 
  -4   4  17        0.00        3.21      5.14 o 
  -3   4  17        0.63        1.07      7.05 o 
  -2   4  17      145.74      135.86     11.62 o 
  -1   4  17        5.29        4.79      4.48 o 
   0   4  17      142.04      158.61      9.33 o 
   1   4  17      209.81      230.90     12.39 o 
   2   4  17        0.31        5.69      5.97 o 
   3   4  17       34.24       48.91      7.99 o 
   4   4  17        4.72        5.50      5.99 o 
   5   4  17        0.63       12.38      5.65 o 
   6   4  17        0.51       -4.20     15.37 o 
  -8   5  17        4.51       12.72      7.49 o 
  -7   5  17        3.85       13.97      7.25 o 
  -6   5  17       28.16       26.54      6.36 o 
  -5   5  17       36.33       39.14      9.76 o 
  -4   5  17      100.19       97.11     10.78 o 
  -3   5  17        0.00       12.11      7.97 o 
  -2   5  17        0.84        2.38      7.34 o 
  -1   5  17        5.01       -1.83      8.54 o 
   0   5  17        1.94        1.36      4.82 o 
   1   5  17        0.02        6.35      5.44 o 
   2   5  17       55.84       52.24     16.25 o 
   3   5  17       58.77       54.59      6.74 o 
   4   5  17       10.15       16.21      6.07 o 
   5   5  17        0.01       -0.93      6.69 o 
   6   5  17        0.08        9.15      9.10 o 
  -8   6  17        3.13       28.19     10.01 o 
  -7   6  17        0.42       -0.37      9.14 o 
  -6   6  17        0.56       -2.37      6.67 o 
  -5   6  17        7.69       18.52      4.57 o 
  -4   6  17       48.18       39.16      8.30 o 
  -3   6  17        5.84        6.26      7.94 o 
  -2   6  17       33.12       38.70      9.24 o 
  -1   6  17       76.62       65.93     10.37 o 
   0   6  17       57.85       51.22     10.91 o 
   1   6  17        3.18        8.22      5.12 o 
   2   6  17       53.93       58.62      7.78 o 
   3   6  17       20.33       23.56      7.34 o 
   4   6  17        0.73       -4.06      6.97 o 
   5   6  17        0.01       11.63      7.18 o 
   6   6  17        1.99       13.79      9.48 o 
  -7   7  17        6.10        5.36      9.69 o 
  -6   7  17        0.95        7.51      8.74 o 
  -5   7  17        0.64       13.25      8.31 o 
  -4   7  17       21.37        6.06      7.73 o 
  -3   7  17       24.54       29.57      8.47 o 
  -2   7  17        0.85       -1.75      7.74 o 
  -1   7  17        2.71        1.07      7.89 o 
   0   7  17       80.10       72.48      9.65 o 
   1   7  17       25.44       16.91      7.72 o 
   2   7  17        1.83        2.29      7.75 o 
   3   7  17        3.17        0.72      5.52 o 
   4   7  17        0.84        3.76      7.17 o 
   5   7  17        0.18        7.82      7.46 o 
  -6   8  17        0.73       -4.67     11.22 o 
  -5   8  17        7.55        3.70      8.96 o 
  -4   8  17       35.57       31.22      6.97 o 
  -3   8  17       28.00       20.31      8.59 o 
  -2   8  17        1.32       -1.06      7.84 o 
  -1   8  17       19.68       16.85      8.08 o 
   0   8  17       53.97       51.28     10.80 o 
   1   8  17        0.49        0.44      8.25 o 
   2   8  17        4.75        5.67      7.34 o 
   3   8  17        0.17        0.01      8.92 o 
   4   8  17        0.01        1.82      9.58 o 
  -5   9  17       17.62       23.57     10.34 o 
  -4   9  17       17.98       25.77     11.50 o 
  -3   9  17        7.19       17.40      8.25 o 
  -2   9  17       27.66       27.84      9.05 o 
  -1   9  17        0.89        5.64      8.40 o 
   0   9  17        3.10       10.60     10.92 o 
   1   9  17        3.13       13.59      7.93 o 
   2   9  17       10.82        8.18      9.11 o 
   3   9  17        4.27       -4.88      9.17 o 
  -3  10  17        0.01       -3.48     10.83 o 
  -2  10  17        5.72       11.91      8.33 o 
  -1  10  17        0.04        6.92     10.65 o 
   0  10  17        1.17        3.55      7.82 o 
   1  10  17        1.42       -5.05      9.01 o 
  -8   0  18        0.00        4.53     10.39 o 
  -6   0  18        0.14       -8.11      9.86 o 
  -4   0  18      356.78      347.05     17.60 o 
  -2   0  18       15.31       34.24      8.23 o 
   0   0  18       88.68       71.14     11.38 o 
   2   0  18        0.46        0.47     10.48 o 
   4   0  18        2.35        8.83     10.85 o 
   6   0  18        0.00        8.63     10.07 o 
  -9   1  18       10.49       13.00      8.77 o 
  -8   1  18        0.33        7.15      7.09 o 
  -7   1  18        7.17       15.06      9.14 o 
  -6   1  18       12.69       14.36      5.15 o 
  -5   1  18        0.05        5.04      7.20 o 
  -4   1  18        1.18        4.04      4.17 o 
  -3   1  18        1.37        7.44      4.07 o 
  -2   1  18        0.50        2.79      4.05 o 
  -1   1  18       78.28       72.13      7.54 o 
   0   1  18       10.29       10.65      5.25 o 
   1   1  18        2.53        2.25      4.75 o 
   2   1  18        4.32       12.16      7.33 o 
   3   1  18        0.14       -6.69      7.19 o 
   4   1  18        3.15       11.25      7.53 o 
   5   1  18        1.06        8.01      8.18 o 
   6   1  18       15.69        8.95      7.45 o 
   7   1  18        3.55       13.21     12.66 o 
  -9   2  18       10.71        6.84      8.90 o 
  -8   2  18        1.89       -2.51      6.77 o 
  -7   2  18        1.58        2.00      5.79 o 
  -6   2  18        7.67       -3.71      5.78 o 
  -5   2  18        2.08        6.51      5.51 o 
  -4   2  18        2.62       -4.42      5.03 o 
  -3   2  18        0.61       -0.09      3.65 o 
  -2   2  18       13.24       19.22      6.13 o 
  -1   2  18       10.34        7.63      6.45 o 
   0   2  18      169.54      178.38      9.49 o 
   1   2  18       27.62       16.02      5.47 o 
   2   2  18        5.96        8.32      5.30 o 
   3   2  18        0.00       -8.72      8.72 o 
   4   2  18        4.73        4.82      7.44 o 
   5   2  18        0.52        1.70      7.40 o 
   6   2  18        0.12       -4.40      8.92 o 
  -8   3  18       10.74       14.85      6.94 o 
  -7   3  18       24.18       39.48      7.80 o 
  -6   3  18       21.45       16.46      8.01 o 
  -5   3  18       53.66       50.40      7.00 o 
  -4   3  18        2.83        1.22      5.15 o 
  -3   3  18       40.29       53.61      9.81 o 
  -2   3  18        7.58        4.45      6.48 o 
  -1   3  18        0.44        5.11      5.12 o 
   0   3  18        8.02        7.79      5.00 o 
   1   3  18        5.13       -1.54      5.27 o 
   2   3  18       31.94       33.86      5.87 o 
   3   3  18        5.11       12.32      5.47 o 
   4   3  18       18.91       14.84      5.92 o 
   5   3  18        5.11       10.97      7.24 o 
   6   3  18        0.13        2.38      9.36 o 
  -8   4  18       13.29       16.19      8.13 o 
  -7   4  18        5.77        9.68      5.98 o 
  -6   4  18       21.47       17.76      5.96 o 
  -5   4  18        0.35        2.53      7.25 o 
  -4   4  18        0.52        1.17      6.93 o 
  -3   4  18        2.20        7.30      6.88 o 
  -2   4  18        2.01        9.36      7.45 o 
  -1   4  18       61.33       47.97      6.27 o 
   0   4  18       19.50       20.66      5.72 o 
   1   4  18       13.17       19.06      5.92 o 
   2   4  18       19.99       22.51      6.10 o 
   3   4  18        5.96        6.59      6.02 o 
   4   4  18        1.81        6.50      6.25 o 
   5   4  18        0.58       23.06      9.57 o 
   6   4  18        1.97        3.03     11.61 o 
  -8   5  18        0.86        7.31     10.18 o 
  -7   5  18       34.17       33.44     12.90 o 
  -6   5  18       11.51       18.89      7.98 o 
  -5   5  18        8.42       11.33      7.50 o 
  -4   5  18        4.35       16.54      9.69 o 
  -3   5  18       17.78       17.24      7.70 o 
  -2   5  18        3.68       -2.39      7.57 o 
  -1   5  18        1.86        4.84      7.31 o 
   0   5  18        2.63        5.54      7.00 o 
   1   5  18        0.00       10.28      4.98 o 
   2   5  18       29.57       27.53      8.94 o 
   3   5  18        1.70       -4.43      5.64 o 
   4   5  18        1.80       -1.96      5.64 o 
   5   5  18        0.34       18.73     11.74 o 
  -7   6  18        0.00        1.85      9.45 o 
  -6   6  18        3.39        7.60      7.73 o 
  -5   6  18        2.90       17.69      7.80 o 
  -4   6  18        1.00        2.71      8.74 o 
  -3   6  18        0.09       -1.40      7.96 o 
  -2   6  18       24.73       25.91      8.54 o 
  -1   6  18        0.09        7.71      7.72 o 
   0   6  18        3.42        4.68      7.55 o 
   1   6  18       19.66       16.40      7.57 o 
   2   6  18       16.96       26.44      6.71 o 
   3   6  18       24.03       28.88      6.53 o 
   4   6  18        0.46        0.59      7.24 o 
   5   6  18        8.92        9.54      7.24 o 
  -6   7  18       12.43       27.82      9.93 o 
  -5   7  18        7.83       12.77      7.47 o 
  -4   7  18        0.28        3.11      7.93 o 
  -3   7  18        4.17       -5.76      7.71 o 
  -2   7  18       45.87       47.84     10.54 o 
  -1   7  18        0.30       14.96      8.17 o 
   0   7  18       47.20       41.10      8.47 o 
   1   7  18       18.26        4.04      7.20 o 
   2   7  18        3.02       -1.13      8.53 o 
   3   7  18        0.01        9.66     10.84 o 
   4   7  18        0.35       -4.14      8.37 o 
  -5   8  18        0.70        0.58      6.20 o 
  -4   8  18        0.00        1.28      6.95 o 
  -3   8  18        0.01       -2.50      8.01 o 
  -2   8  18       11.71       28.56      9.48 o 
  -1   8  18        0.24       -3.39      7.38 o 
   0   8  18        2.40        1.43      7.76 o 
   1   8  18        1.37        0.73      7.49 o 
   2   8  18        0.01       16.56      9.31 o 
   3   8  18        0.36        1.55      9.17 o 
  -4   9  18       25.92       32.16     10.95 o 
  -3   9  18        0.17       -7.67      7.67 o 
  -2   9  18        0.16       -7.70      7.83 o 
  -1   9  18        3.86       -3.65      7.81 o 
   0   9  18        1.70       -1.58      7.60 o 
   1   9  18        0.74        5.84      7.59 o 
   2   9  18        0.72        3.25      8.90 o 
  -7   0  19        1.96       10.20     10.45 o 
  -5   0  19       17.74       21.40      5.35 o 
  -3   0  19       48.77       48.52      8.96 o 
  -1   0  19       13.77       15.12     11.05 o 
   1   0  19        5.36        8.21     10.08 o 
   3   0  19       28.63       22.84     13.59 o 
   5   0  19        0.45       -7.02     10.53 o 
  -8   1  19       13.95       17.65      7.53 o 
  -7   1  19        0.01        1.51      6.92 o 
  -6   1  19        9.49        2.47      5.13 o 
  -5   1  19        0.00        5.56      4.00 o 
  -4   1  19       11.95        9.77      4.89 o 
  -3   1  19        0.00        1.45      3.95 o 
  -2   1  19       31.62       33.88      8.13 o 
  -1   1  19        0.37        5.39      5.74 o 
   0   1  19        1.05        2.78      4.88 o 
   1   1  19        3.03       -4.26      7.09 o 
   2   1  19       19.31       20.28      7.59 o 
   3   1  19       27.64       28.10      8.06 o 
   4   1  19       19.94       11.95      7.63 o 
   5   1  19       26.97       28.45      8.64 o 
   6   1  19       10.26       15.39     10.72 o 
  -8   2  19        0.11       -0.38      7.28 o 
  -7   2  19        2.70        2.03      7.04 o 
  -6   2  19        0.00        5.67      6.41 o 
  -5   2  19        1.34        7.36      5.41 o 
  -4   2  19       24.50       25.21      5.51 o 
  -3   2  19        0.19        9.87      6.79 o 
  -2   2  19        5.76        5.16      4.91 o 
  -1   2  19       27.76       24.56      6.98 o 
   0   2  19       25.51       25.47      6.09 o 
   1   2  19        8.77       20.62      5.57 o 
   2   2  19        1.44        7.20      7.22 o 
   3   2  19        2.71        8.44      7.69 o 
   4   2  19        4.41       11.44      7.54 o 
   5   2  19        1.39        2.72      7.54 o 
   6   2  19       15.02       19.77      9.99 o 
  -8   3  19       23.41       22.95      9.36 o 
  -7   3  19       33.24       29.31      6.81 o 
  -6   3  19        5.01        4.58      5.49 o 
  -5   3  19        0.02        6.11      6.44 o 
  -4   3  19       32.51       45.38      8.42 o 
  -3   3  19        0.32       -0.20     11.27 o 
  -2   3  19        2.52        0.02      6.45 o 
  -1   3  19       83.09       73.33      8.04 o 
   0   3  19        8.19       13.23      6.44 o 
   1   3  19       37.39       36.87     13.37 o 
   2   3  19        5.12        6.96      5.27 o 
   3   3  19        2.87        6.61      7.22 o 
   4   3  19        7.42        4.08      7.27 o 
   5   3  19        4.80        4.71      7.19 o 
   6   3  19        4.06        5.08     10.49 o 
  -7   4  19        0.13        3.04      7.29 o 
  -6   4  19        2.05       10.16      7.38 o 
  -5   4  19       14.98       18.28      7.01 o 
  -4   4  19        0.32        6.20      7.38 o 
  -3   4  19       10.50       14.10      7.46 o 
  -2   4  19        0.49        8.42      8.21 o 
  -1   4  19        1.04        3.68      6.74 o 
   0   4  19       14.75       14.28      5.32 o 
   1   4  19        0.43        1.38      5.21 o 
   2   4  19        0.29        1.36      5.30 o 
   3   4  19       34.01       35.19      6.36 o 
   4   4  19        0.55        9.39      6.98 o 
   5   4  19        1.51       -1.36      9.22 o 
  -7   5  19        8.56        4.28      9.16 o 
  -6   5  19       36.00       30.15      8.68 o 
  -5   5  19        1.26        6.61      7.47 o 
  -4   5  19        7.55       10.94      8.51 o 
  -3   5  19        6.41        3.43      7.22 o 
  -2   5  19        7.22       11.59      7.40 o 
  -1   5  19        4.93        9.63      9.24 o 
   0   5  19        6.84       12.22      7.31 o 
   1   5  19        0.70        1.20      5.21 o 
   2   5  19        0.18        7.87      6.84 o 
   3   5  19        1.26        8.50      5.97 o 
   4   5  19        1.97       -0.89      6.84 o 
   5   5  19        0.47       -8.82      8.82 o 
  -6   6  19       10.04       25.67      8.18 o 
  -5   6  19        0.96       -0.83      7.61 o 
  -4   6  19        0.45        4.94      8.36 o 
  -3   6  19        0.63        4.07      8.58 o 
  -2   6  19        0.01       10.72      7.71 o 
  -1   6  19        1.65       -5.12      7.33 o 
   0   6  19        8.52        7.06      9.23 o 
   1   6  19        7.46       14.96      8.70 o 
   2   6  19        0.56        4.55      7.32 o 
   3   6  19        0.60       -5.73      6.81 o 
   4   6  19        0.06        3.65      6.54 o 
  -5   7  19        0.90        5.73      6.09 o 
  -4   7  19        7.33        2.05      7.69 o 
  -3   7  19        0.82       -0.58      7.62 o 
  -2   7  19        0.00       13.07      8.22 o 
  -1   7  19        0.02        3.74      7.93 o 
   0   7  19        5.93        9.63      7.69 o 
   1   7  19        3.75       21.69      8.13 o 
   2   7  19       10.18        9.59      7.32 o 
   3   7  19       11.70       20.11     11.46 o 
  -4   8  19        3.27        3.28      7.10 o 
  -3   8  19        0.54        7.57      7.87 o 
  -2   8  19        7.33        9.02      8.22 o 
  -1   8  19       13.15       14.31      8.68 o 
   0   8  19        0.19        1.62      7.74 o 
   1   8  19        1.03        1.93      7.57 o 
   2   8  19        3.38        4.57     10.76 o 
  -1   9  19        4.04       -0.93      7.75 o 
  -8   0  20        0.73        2.15      9.71 o 
  -6   0  20        7.14       17.97     10.24 o 
  -4   0  20        6.49       17.40      6.07 o 
  -2   0  20        0.37       -4.32      8.08 o 
   0   0  20        2.20        6.30     18.10 o 
   2   0  20       19.46       11.05     10.75 o 
   4   0  20        6.70        5.50     10.29 o 
  -8   1  20        0.05        5.84      9.00 o 
  -7   1  20        2.48       10.29      7.21 o 
  -6   1  20        2.13        4.03      6.67 o 
  -5   1  20       38.44       27.90      5.71 o 
  -4   1  20        3.91        9.90      5.15 o 
  -3   1  20        1.29       -4.50      4.50 o 
  -2   1  20        0.06        9.38      5.12 o 
  -1   1  20        4.95        7.23      5.00 o 
   0   1  20        1.47       -0.15      6.45 o 
   1   1  20       10.48       11.33      7.38 o 
   2   1  20        0.90        6.79      7.14 o 
   3   1  20        0.49       -3.36      7.68 o 
   4   1  20       21.55       16.09     11.15 o 
   5   1  20       43.73       49.28      9.11 o 
  -7   2  20        9.41       13.67      7.23 o 
  -6   2  20       12.38       14.50      5.44 o 
  -5   2  20        2.13        6.93      6.99 o 
  -4   2  20        1.09        6.32      6.28 o 
  -3   2  20        6.06       18.36      6.64 o 
  -2   2  20        0.64        2.30      5.64 o 
  -1   2  20       18.62       14.84      5.22 o 
   0   2  20       27.28       31.51      6.02 o 
   1   2  20        3.36        5.25      6.89 o 
   2   2  20        2.05        5.26      7.70 o 
   3   2  20        2.22        0.90      7.37 o 
   4   2  20       13.11       13.56      7.76 o 
   5   2  20        0.86       -1.91      8.15 o 
  -7   3  20        0.63        8.82      8.53 o 
  -6   3  20       11.34       18.99      7.27 o 
  -5   3  20        2.43        3.15      6.76 o 
  -4   3  20        6.49        9.41      7.14 o 
  -3   3  20       17.26       24.22      7.86 o 
  -2   3  20        4.01        4.55      6.65 o 
  -1   3  20        0.03       -0.95      6.50 o 
   0   3  20        7.66        2.25      5.16 o 
   1   3  20       12.46       11.88      5.46 o 
   2   3  20       10.65        9.58      7.55 o 
   3   3  20        4.22        3.93      7.21 o 
   4   3  20        0.90        6.70      7.69 o 
   5   3  20        0.00       14.35     10.28 o 
  -7   4  20        0.36       -4.18      6.50 o 
  -6   4  20       24.54       22.72      7.86 o 
  -5   4  20        1.11        5.81      7.10 o 
  -4   4  20        1.34        0.92      6.88 o 
  -3   4  20        1.76        2.15      7.47 o 
  -2   4  20        2.39       11.91      7.90 o 
  -1   4  20        0.01        3.57      6.98 o 
   0   4  20        8.59        3.29      6.61 o 
   1   4  20        2.01        8.79      5.43 o 
   2   4  20       45.94       53.49      9.74 o 
   3   4  20        0.23        6.57      7.39 o 
   4   4  20        5.58       10.20      7.58 o 
  -6   5  20        8.55       12.06      7.62 o 
  -5   5  20        0.01        6.25      5.25 o 
  -4   5  20       18.93       18.20      8.36 o 
  -3   5  20        4.08       10.80      7.51 o 
  -2   5  20       12.09       16.50      7.92 o 
  -1   5  20        7.26       -0.67      8.10 o 
   0   5  20        0.36       12.03      6.98 o 
   1   5  20        5.96       15.68     10.24 o 
   2   5  20        5.25        2.80      7.44 o 
   3   5  20        4.80        9.11      7.14 o 
   4   5  20        7.11        3.56      8.42 o 
  -5   6  20        0.34       -3.70      7.14 o 
  -4   6  20        1.04        4.67      9.85 o 
  -3   6  20        4.79        9.50      7.86 o 
  -2   6  20        0.26        6.42      8.10 o 
  -1   6  20        1.06        1.25      7.28 o 
   0   6  20        1.91        6.06      7.65 o 
   1   6  20        0.16       -0.29      6.91 o 
   2   6  20       36.52       43.92      8.89 o 
   3   6  20        7.27       26.41     14.92 o 
  -4   7  20        6.58        6.91      8.14 o 
  -3   7  20        0.29       14.28      8.11 o 
  -2   7  20        2.29        5.41      7.86 o 
  -1   7  20        2.65        7.75      7.93 o 
   0   7  20        0.10       16.42      7.91 o 
   1   7  20        0.72        5.23      7.76 o 
   2   7  20        0.60        7.09      7.57 o 
  -2   8  20        2.01        8.65      8.11 o 
  -1   8  20        0.15        9.01     12.02 o 
   0   8  20        6.40       15.80      8.08 o 
  -7   0  21        0.00        6.06     16.45 o 
  -5   0  21       18.57       28.73     10.01 o 
  -3   0  21       26.65       33.88     10.89 o 
  -1   0  21       26.12       48.78     21.27 o 
   1   0  21       48.45       42.87     19.39 o 
   3   0  21       22.79       31.48     21.00 o 
  -7   1  21        0.14        3.00      8.50 o 
  -6   1  21        2.01       -0.37      8.20 o 
  -5   1  21        0.24        1.19      8.40 o 
  -4   1  21       18.51       19.64      6.50 o 
  -3   1  21        2.09       -3.36      5.80 o 
  -2   1  21        0.49        2.48      5.99 o 
  -1   1  21        0.66       -1.18      6.20 o 
   0   1  21        3.57        3.20      6.83 o 
   1   1  21        0.75        8.22      8.09 o 
   2   1  21        7.58       14.90      7.56 o 
   3   1  21        0.12       -1.13      7.35 o 
   4   1  21       68.26       58.89      9.92 o 
  -7   2  21        5.54       16.07      9.64 o 
  -6   2  21        7.59       -5.80      8.43 o 
  -5   2  21        1.78        5.19      5.69 o 
  -4   2  21       11.08       11.01      6.96 o 
  -3   2  21        2.17        4.94      6.03 o 
  -2   2  21       13.12        8.77      8.32 o 
  -1   2  21       25.15       34.99      8.45 o 
   0   2  21        1.84       14.04      7.24 o 
   1   2  21        9.13        9.70      6.67 o 
   2   2  21        7.68        7.60      7.37 o 
   3   2  21       33.37       27.78      8.05 o 
   4   2  21        2.40        0.43      7.91 o 
  -6   3  21        4.38        3.89     11.07 o 
  -5   3  21        0.14        4.50      6.87 o 
  -4   3  21        0.69       -0.40      6.84 o 
  -3   3  21        9.24        9.39      7.46 o 
  -2   3  21        1.46       -0.75      6.48 o 
  -1   3  21       25.49       27.49      7.12 o 
   0   3  21        4.47        9.38      5.19 o 
   1   3  21        2.15        5.62      6.89 o 
   2   3  21       21.89       22.63      7.63 o 
   3   3  21        7.28       20.17      8.51 o 
   4   3  21        0.01        0.63      7.35 o 
  -6   4  21        1.89        6.57      7.27 o 
  -5   4  21        0.42        1.10      5.53 o 
  -4   4  21        5.05        8.42      7.12 o 
  -3   4  21        0.68       -4.71      7.63 o 
  -2   4  21        0.41        2.55      7.05 o 
  -1   4  21        7.41        9.44      6.90 o 
   0   4  21        0.53        9.02      6.92 o 
   1   4  21       38.15       48.66     12.12 o 
   2   4  21       13.84       17.34      7.68 o 
   3   4  21      123.48      132.24     13.43 o 
  -5   5  21        0.21       13.95      6.68 o 
  -4   5  21        3.70       11.60      9.22 o 
  -3   5  21        0.19       -1.15      7.68 o 
  -2   5  21        0.60        4.70      7.66 o 
  -1   5  21        1.45        9.67      7.21 o 
   0   5  21        0.14        7.71      8.07 o 
   1   5  21        8.97       17.19      7.83 o 
   2   5  21        6.46        6.40     10.90 o 
   3   5  21        2.32        4.62      9.32 o 
  -4   6  21        0.78        6.58      8.09 o 
  -3   6  21        0.66        5.81      7.97 o 
  -2   6  21        0.29        2.55      7.65 o 
  -1   6  21        0.20       -7.52      7.52 o 
   0   6  21        0.23        3.28      7.23 o 
   1   6  21       39.36       47.25      9.21 o 
   2   6  21       10.47       11.53      9.74 o 
  -3   7  21        2.08        5.39      8.06 o 
  -2   7  21        0.37        3.80      7.71 o 
  -1   7  21        2.52        9.40      8.12 o 
   0   7  21        1.39        0.09      7.71 o 
  -6   0  22        8.27       29.93     19.59 o 
  -4   0  22       79.37       75.84     22.33 o 
  -2   0  22        3.23        6.11      8.31 o 
   0   0  22       27.23       12.38     11.28 o 
   2   0  22        4.25        8.67     19.82 o 
  -6   1  22        8.10        4.20     12.18 o 
  -5   1  22       11.55       12.40     12.22 o 
  -4   1  22       20.22       29.32     15.81 o 
  -3   1  22        0.80        9.75      9.54 o 
  -2   1  22        0.06        2.43      9.44 o 
  -1   1  22        5.16       18.50      6.62 o 
   0   1  22        6.60       14.61      6.95 o 
   1   1  22        1.28       -2.95      7.06 o 
   2   1  22        0.82       -1.31      7.48 o 
   3   1  22        4.82        2.08      8.12 o 
  -6   2  22        5.64        2.53      9.19 o 
  -5   2  22       16.92       14.96      9.13 o 
  -4   2  22       32.50       44.71      8.28 o 
  -3   2  22        3.69        2.69     10.15 o 
  -2   2  22        5.05        7.78      9.10 o 
  -1   2  22        9.48        4.86      9.30 o 
   0   2  22        5.70        8.15     10.16 o 
   1   2  22       32.80       37.63      8.81 o 
   2   2  22       18.29       14.61      7.73 o 
   3   2  22        0.40       -4.75      7.37 o 
  -5   3  22        2.82        5.03      6.29 o 
  -4   3  22        1.04        4.95      6.68 o 
  -3   3  22        2.45       -2.18      7.14 o 
  -2   3  22       21.74       21.74      7.47 o 
  -1   3  22       16.31       37.75     10.61 o 
   0   3  22        2.89       -1.23      9.52 o 
   1   3  22        9.82       12.85     10.35 o 
   2   3  22        1.92       12.76      7.14 o 
   3   3  22        9.39       15.43      7.87 o 
  -5   4  22        0.97        1.64      5.87 o 
  -4   4  22        3.83        3.71      6.97 o 
  -3   4  22        5.44        8.02     10.13 o 
  -2   4  22        5.63       15.81      7.64 o 
  -1   4  22        3.75        5.00      6.92 o 
   0   4  22        1.43        8.26     11.77 o 
   1   4  22       17.71       20.05     10.34 o 
   2   4  22       16.48       36.11     10.99 o 
  -4   5  22        8.20       12.53      7.88 o 
  -3   5  22        0.01       16.29      8.37 o 
  -2   5  22        0.03        3.70      7.65 o 
  -1   5  22        0.20        0.51      7.23 o 
   0   5  22        0.18       11.92      9.84 o 
   1   5  22        1.98        1.68      9.70 o 
  -2   6  22        2.21       10.81      7.83 o 
  -1   6  22        0.14        9.68      8.73 o 
   0   6  22        2.94       16.44      9.81 o 
  -5   0  23       40.77       42.54     20.06 o 
  -3   0  23       12.46       24.76     19.35 o 
  -1   0  23       18.51       25.21     13.00 o 
   1   0  23       12.39        4.14      9.85 o 
  -5   1  23        8.54       23.06     13.79 o 
  -4   1  23       15.41       24.64     14.42 o 
  -3   1  23        2.30       -2.22     13.35 o 
  -2   1  23       17.57       34.52     10.33 o 
  -1   1  23        4.26        6.84      8.67 o 
   0   1  23        0.82       18.74      8.00 o 
   1   1  23        0.23        6.91      7.27 o 
   2   1  23        0.70        8.89      7.49 o 
  -5   2  23       10.70        3.03     14.45 o 
  -4   2  23        7.97       34.18     14.39 o 
  -3   2  23       17.53       20.67      8.91 o 
  -2   2  23       11.72       23.62     10.22 o 
  -1   2  23        1.12        5.43      9.13 o 
   0   2  23        5.65        9.64     10.48 o 
   1   2  23       21.96       32.19     11.32 o 
   2   2  23       11.10       19.74      8.15 o 
  -4   3  23        4.65       13.93      8.78 o 
  -3   3  23       13.66       11.73     15.43 o 
  -2   3  23        2.64        1.11     10.69 o 
  -1   3  23        9.99        2.98      9.47 o 
   0   3  23        3.27        5.28      9.42 o 
   1   3  23       10.20       18.25     11.49 o 
  -3   4  23        0.00       -7.77      9.11 o 
  -2   4  23        6.20       14.85      9.53 o 
  -1   4  23       15.73        9.43      9.50 o 
   0   4  23        4.09       10.86     15.75 o 
   1   4  23        0.08       13.69     10.13 o 
  -2   0  24        1.75       27.26     20.29 o 
   0   0  24       47.26       33.89     32.51 o 
  -3   1  24       33.48       23.69     14.70 o 
  -2   1  24        1.61        2.59     20.37 o 
  -1   1  24        3.26       23.31     13.21 o 
   0   1  24        0.88        8.81      8.99 o 
  -3   2  24        2.10        7.63     13.99 o 
  -2   2  24        0.22      -13.56     14.29 o 
  -1   2  24        2.57        3.86      8.81 o 
   0   2  24       14.79       15.38      9.48 o 
                                                 
